# Supplementary material for: Ago2/CAV1 interaction potentiates metastasis via controlling Ago2 localization and miRNA action
Source: EMBO Rep. 2024 Apr 22;25(5):20. doi: 10.1038/s44319-024-00132-7 (PMC11094075; doi:10.1038/s44319-024-00132-7)
Supplement: Supplementary file 2 — Source data Fig. 1 [file 44319_2024_132_MOESM2_ESM.zip]

Archive with 73 entries (58 files):
- Figure 1/1A/
- Figure 1/1A/Breast/
- Figure 1/1A/Breast/western Input Ago2 R.tif
- Figure 1/1A/Breast/western Input CVA1 R.tif
- Figure 1/1A/Breast/western IP Ago2 R.tif
- Figure 1/1A/Breast/western IP CVA1 R.tif
- Figure 1/1A/Lung/
- Figure 1/1A/Lung/western Input Ago2-2.tif
- Figure 1/1A/Lung/western Input CVA1-2.tif
- Figure 1/1A/Lung/western IP Ago2-2.tif
- Figure 1/1A/Lung/western IP CVA1-2.tif
- Figure 1/1A/Pancreas/
- Figure 1/1A/Pancreas/western Input Ago2-2.tif
- Figure 1/1A/Pancreas/western Input CVA1-2.tif
- Figure 1/1A/Pancreas/western IP Ago2-2.tif
- Figure 1/1A/Pancreas/western IP CVA1-2.tif
- Figure 1/1A/Prostate/
- Figure 1/1A/Prostate/western Input Ago2-2.tif
- Figure 1/1A/Prostate/western Input CVA1-2.tif
- Figure 1/1A/Prostate/western IP Ago2-2.tif
- Figure 1/1A/Prostate/western IP CVA1-2.tif
- Figure 1/1B/
- Figure 1/1B/western Input Ago2.tif
- Figure 1/1B/western Input CAV1.tif
- Figure 1/1B/western IP Ago2.tif
- Figure 1/1B/western IP CAV1.tif
- Figure 1/1C/
- Figure 1/1C/western Input CAV1.tif
- Figure 1/1C/western Input HA.tif
- Figure 1/1C/western IP CAV1.tif
- Figure 1/1C/western IP HA.tif
- Figure 1/1D/
- Figure 1/1D/western Input HA.tif
- Figure 1/1D/western Input His.tif
- Figure 1/1D/western IP HA.tif
- Figure 1/1D/western IP His.tif
- Figure 1/1E/
- Figure 1/1E/western Input Flag.tif
- Figure 1/1E/western Input GAPDH.tif
- Figure 1/1E/western Input HA.tif
- Figure 1/1E/western IP Flag.tif
- Figure 1/1E/western IP HA.tif
- Figure 1/1F/
- Figure 1/1F/western Input Flag-CAV1.tif
- Figure 1/1F/western Input HA-Ago2.tif
- Figure 1/1F/western IP Flag-CAV1.tif
- Figure 1/1F/western IP HA-Ago2.tif
- Figure 1/1G/
- Figure 1/1G/western Input Flag-CAV1.tif
- Figure 1/1G/western Input HA-Ago2.tif
- Figure 1/1G/western IP Flag-CAV1.tif
- Figure 1/1G/western IP HA-Ago2.tif
- Figure 1/1H/
- Figure 1/1H/western input Flag-CAV1-2.tif
- Figure 1/1H/western input HA-Ago2.tif
- Figure 1/1H/western input HA-Ago2-2.tif
- Figure 1/1H/western IP Flag-CAV1.tif
- Figure 1/1H/western IP HA-Ago2.tif
- Figure 1/1I/
- Figure 1/1I/western input eGFP.tif
- Figure 1/1I/western input Flag-CAV1.tif
- Figure 1/1I/western IP eGFP.tif
- Figure 1/1I/western IP Flag-CAV1.tif
- Figure 1/1K/
- Figure 1/1K/western input Flag-CAV1.tif
- Figure 1/1K/western input GAPDH.tif
- Figure 1/1K/western input HA-Ago2.tif
- Figure 1/1K/western IP Flag-CAV1.tif
- Figure 1/1K/western IP HA-Ago2.tif
- Figure 1/1L/
- Figure 1/1L/amino acid polar analysis.xlsx
- Figure 1/1L/F1L.prism
- Figure 1/1L/GETAREA ago2.xlsx
