# Supplementary material for: Ago2/CAV1 interaction potentiates metastasis via controlling Ago2 localization and miRNA action
Source: EMBO Rep. 2024 Apr 22;25(5):20. doi: 10.1038/s44319-024-00132-7 (PMC11094075; doi:10.1038/s44319-024-00132-7)
Supplement: Supplementary file 2 — Source data Fig. 1 [file 44319_2024_132_MOESM2_ESM.zip › Figure 1/1L/amino acid polar analysis.xlsx]

## Sheet: Sheet1
	Total	Apolar	Ratio
W 199	18.57	18.54	8.3
F 200	78	72.39	40.2
G 201	17.96	12.9	20.6
F 202	12.71	12.71	7.1
H 203	11.91	10.32	7.7
Q 204	0.47	0.35	0.3
S 205	11.83	10.38	15.3
V 206	8.37	0.06	0.1
R 207	54.46	12.12	27.9
P 208	25.19	21.91	20.8
S 209	0.12	0.12	0.2
L 210	47.65	45.92	31.4
W 211	164.93	142.36	67
K 212	78.71	41.65	46
M 213	2.71	1.67	1.1
M 214	0	0	0
L 215	0	0	0
