# Supplementary material for: Ago2/CAV1 interaction potentiates metastasis via controlling Ago2 localization and miRNA action
Source: EMBO Rep. 2024 Apr 22;25(5):20. doi: 10.1038/s44319-024-00132-7 (PMC11094075; doi:10.1038/s44319-024-00132-7)
Supplement: Supplementary file 2 — Source data Fig. 1 [file 44319_2024_132_MOESM2_ESM.zip › Figure 1/1L/GETAREA ago2.xlsx]

## Sheet: Sheet1
Probe radius : 1.400
Residue Total Apolar Backbone Sidechain Ratio(%) In/Out
PHE 23 176.00 169.35 12.16 163.83 91.0 o
LYS 24 115.34 106.99 5.58 109.75 66.7 o
PRO 25 7.19 5.67 1.52 5.67 5.4 i
PRO 26 30.05 30.05 5.92 24.13 22.9
PRO 27 89.46 87.00 4.62 84.84 80.6 o
ARG 28 31.42 11.98 16.70 14.72 7.5 i
PRO 29 53.63 25.89 37.09 16.54 15.7 i
ASP 30 57.74 47.27 12.61 45.13 39.9
PHE 31 89.26 87.14 2.24 87.02 48.3
GLY 32 11.58 3.25 11.58 0.00 13.3 i
THR 33 123.56 83.49 21.95 101.61 95.7 o
SER 34 34.90 22.60 12.25 22.65 29.3
GLY 35 29.11 13.83 29.11 0.00 33.4
ARG 36 129.94 94.05 11.79 118.15 60.4 o
THR 37 95.48 53.13 13.19 82.29 77.5 o
ILE 38 6.79 6.79 6.58 0.21 0.1 i
LYS 39 131.03 85.68 1.92 129.11 78.5 o
LEU 40 0.90 0.00 0.90 0.00 0.0 i
GLN 41 40.16 0.01 0.00 40.16 27.9
ALA 42 0.00 0.00 0.00 0.00 0.0 i
ASN 43 0.00 0.00 0.00 0.00 0.0 i
PHE 44 0.01 0.01 0.00 0.01 0.0 i
PHE 45 1.46 1.46 0.00 1.45 0.8 i
GLU 46 27.76 4.88 1.12 26.63 18.9 i
MET 47 5.64 0.18 5.64 0.00 0.0 i
ASP 48 85.88 22.43 9.34 76.55 67.7 o
ILE 49 12.22 4.90 7.32 4.90 3.3 i
PRO 50 30.38 30.38 11.97 18.41 17.5 i
LYS 51 112.48 74.16 11.87 100.61 61.2 o
ILE 52 77.63 77.63 12.37 65.26 44.3
ASP 53 52.99 14.92 3.66 49.33 43.7
ILE 54 0.01 0.01 0.00 0.01 0.0 i
TYR 55 42.77 12.11 0.00 42.77 22.1
HIS 56 30.60 25.93 0.00 30.60 19.8 i
TYR 57 1.51 0.00 0.00 1.51 0.8 i
GLU 58 63.46 10.61 1.00 62.46 44.2
LEU 59 0.09 0.09 0.04 0.05 0.0 i
ASP 60 60.65 11.31 3.85 56.81 50.3 o
ILE 61 8.71 6.92 1.79 6.92 4.7 i
LYS 62 117.45 72.76 2.73 114.73 69.7 o
PRO 63 86.69 86.49 8.10 78.59 74.7 o
GLU 64 126.44 29.43 28.58 97.87 69.3 o
LYS 65 193.79 128.15 30.18 163.61 99.5 o
CYS 66 29.61 4.40 15.35 14.25 13.9 i
PRO 67 88.07 88.07 14.66 73.40 69.8 o
ARG 68 123.85 34.85 2.15 121.70 62.2 o
ARG 69 78.99 58.23 0.70 78.29 40.0
VAL 70 49.21 49.21 0.97 48.24 39.4
ASN 71 12.21 0.08 0.01 12.20 10.7 i
ARG 72 14.31 1.11 1.73 12.58 6.4 i
GLU 73 66.82 26.29 0.03 66.78 47.3
ILE 74 0.01 0.01 0.00 0.01 0.0 i
VAL 75 2.87 2.87 0.00 2.87 2.4 i
GLU 76 52.04 20.70 0.83 51.21 36.3
HIS 77 64.30 52.57 0.97 63.33 41.0
MET 78 0.01 0.01 0.01 0.00 0.0 i
VAL 79 24.29 24.29 0.00 24.29 19.9 i
GLN 80 94.74 28.31 8.70 86.05 59.9 o
HIS 81 112.69 75.75 25.29 87.40 56.5 o
PHE 82 27.77 27.77 0.00 27.77 15.4 i
LYS 83 95.35 80.84 1.08 94.27 57.3 o
THR 84 136.85 84.38 32.08 104.77 98.7 o
GLN 85 103.55 54.27 25.41 78.14 54.4 o
ILE 86 15.15 13.95 2.04 13.12 8.9 i
PHE 87 0.00 0.00 0.00 0.00 0.0 i
GLY 88 29.36 25.71 29.36 0.00 33.7
ASP 89 135.57 46.20 18.95 116.62 100.0 o
ARG 90 57.06 20.77 6.96 50.10 25.6
LYS 91 81.05 45.41 0.21 80.83 49.1
PRO 92 4.63 1.92 2.71 1.92 1.8 i
VAL 93 0.00 0.00 0.00 0.00 0.0 i
PHE 94 0.48 0.16 0.32 0.16 0.1 i
ASP 95 32.58 14.87 10.43 22.15 19.6 i
GLY 96 0.00 0.00 0.00 0.00 0.0 i
ARG 97 126.22 51.04 2.88 123.34 63.1 o
LYS 98 102.31 59.84 0.00 102.31 62.2 o
ASN 99 40.35 0.25 0.00 40.35 35.3
LEU 100 0.00 0.00 0.00 0.00 0.0 i
TYR 101 8.40 0.33 0.00 8.40 4.3 i
THR 102 0.00 0.00 0.00 0.00 0.0 i
ALA 103 6.27 5.63 0.63 5.63 8.7 i
MET 104 121.93 121.93 0.00 121.93 77.0 o
PRO 105 58.13 51.56 6.57 51.56 49.0
LEU 106 5.33 0.00 5.33 0.00 0.0 i
PRO 107 93.12 71.78 40.71 52.40 49.8
ILE 108 23.63 15.77 16.76 6.87 4.7 i
GLY 109 47.45 7.49 47.45 0.00 54.4 o
ARG 110 103.40 58.95 26.86 76.53 39.1
ASP 111 107.37 43.64 4.03 103.33 91.4 o
LYS 112 107.41 51.74 23.18 84.23 51.2 o
VAL 113 32.42 32.42 3.96 28.46 23.3
GLU 114 104.66 47.38 22.06 82.61 58.5 o
LEU 115 24.64 22.52 8.69 15.96 10.9 i
GLU 116 92.65 27.78 8.32 84.34 59.7 o
VAL 117 3.24 3.24 2.97 0.27 0.2 i
THR 118 63.42 45.24 4.70 58.72 55.3 o
LEU 119 92.53 75.08 44.25 48.28 33.0
ARG 126 192.23 70.17 33.27 158.96 81.3 o
ILE 127 78.61 65.15 13.46 65.15 44.2
PHE 128 18.65 18.65 0.27 18.38 10.2 i
LYS 129 117.73 87.68 1.13 116.61 70.9 o
VAL 130 0.07 0.07 0.00 0.07 0.1 i
SER 131 5.75 2.15 0.36 5.39 7.0 i
ILE 132 0.17 0.17 0.17 0.00 0.0 i
LYS 133 39.53 39.53 0.00 39.53 24.0
TRP 134 76.47 74.30 2.17 74.30 33.1
VAL 135 78.65 55.01 27.40 51.25 41.9
SER 136 56.80 36.59 5.83 50.97 65.9 o
CYS 137 46.88 14.78 16.33 30.55 29.9
VAL 138 11.41 11.41 4.36 7.05 5.8 i
SER 139 35.44 26.64 2.11 33.33 43.1
LEU 140 0.01 0.01 0.00 0.01 0.0 i
GLN 141 73.52 40.65 0.00 73.52 51.2 o
ALA 142 46.59 42.99 5.39 41.20 63.5 o
LEU 143 1.18 1.18 0.00 1.18 0.8 i
HIS 144 46.11 31.96 6.56 39.54 25.6
ASP 145 37.75 8.96 4.67 33.07 29.3
ALA 146 5.99 5.00 1.13 4.85 7.5 i
LEU 147 5.43 5.43 0.00 5.43 3.7 i
SER 148 44.52 19.04 17.13 27.39 35.4
GLY 149 26.03 23.68 26.03 0.00 29.9
ARG 150 167.98 71.37 29.19 138.79 71.0 o
LEU 151 155.80 118.17 57.96 97.84 66.9 o
VAL 154 78.74 40.81 38.29 40.45 33.1
PRO 155 32.45 32.45 8.84 23.60 22.4
PHE 156 142.40 141.84 0.84 141.56 78.6 o
GLU 157 106.27 56.22 3.26 103.01 73.0 o
THR 158 3.49 0.00 0.00 3.49 3.3 i
ILE 159 20.88 20.88 0.00 20.88 14.2 i
GLN 160 71.54 23.88 0.90 70.65 49.2
ALA 161 0.00 0.00 0.00 0.00 0.0 i
LEU 162 0.00 0.00 0.00 0.00 0.0 i
ASP 163 19.86 4.78 0.02 19.85 17.6 i
VAL 164 6.54 6.49 0.13 6.41 5.2 i
VAL 165 0.62 0.00 0.62 0.00 0.0 i
MET 166 0.47 0.35 0.12 0.35 0.2 i
ARG 167 26.65 24.13 0.00 26.65 13.6 i
HIS 168 5.77 4.55 0.11 5.67 3.7 i
LEU 169 49.88 49.86 0.02 49.86 34.1
PRO 170 10.91 10.91 0.03 10.88 10.3 i
SER 171 1.77 0.01 0.00 1.77 2.3 i
MET 172 48.03 23.88 24.14 23.88 15.1 i
ARG 173 133.13 51.31 28.40 104.72 53.6 o
TYR 174 51.63 27.93 6.61 45.03 23.3
THR 175 40.79 22.06 1.14 39.65 37.3
PRO 176 47.90 31.42 16.48 31.42 29.9
VAL 177 31.84 29.05 7.92 23.92 19.6 i
GLY 178 76.38 51.65 76.38 0.00 87.6 o
ARG 179 151.04 54.13 3.06 147.98 75.7 o
SER 180 11.77 4.41 0.11 11.66 15.1 i
PHE 181 1.06 0.87 0.19 0.87 0.5 i
PHE 182 4.86 4.86 1.19 3.67 2.0 i
THR 183 58.69 36.89 3.21 55.48 52.2 o
ALA 184 67.80 47.90 20.00 47.80 73.7 o
SER 185 96.93 64.72 67.01 29.93 38.7
SER 189 116.01 52.56 56.37 59.64 77.1 o
ASN 190 41.15 2.40 1.51 39.64 34.7
PRO 191 99.79 94.16 6.05 93.74 89.1 o
LEU 192 16.11 3.95 16.11 0.00 0.0 i
GLY 193 37.22 37.09 37.22 0.00 42.7
GLY 194 16.88 13.96 16.88 0.00 19.4 i
GLY 195 0.62 0.62 0.62 0.00 0.7 i
ARG 196 12.05 0.09 2.90 9.15 4.7 i
GLU 197 24.10 4.76 0.00 24.10 17.1 i
VAL 198 1.02 0.22 0.80 0.22 0.2 i
TRP 199 18.57 18.54 0.00 18.57 8.3 i
PHE 200 78.00 72.39 5.61 72.39 40.2
GLY 201 17.96 12.90 17.96 0.00 20.6
PHE 202 12.71 12.71 0.00 12.71 7.1 i
HIS 203 11.91 10.32 0.00 11.91 7.7 i
GLN 204 0.47 0.35 0.00 0.47 0.3 i
SER 205 11.83 10.38 0.00 11.83 15.3 i
VAL 206 8.37 0.06 8.31 0.06 0.1 i
ARG 207 54.46 12.12 0.00 54.46 27.9
PRO 208 25.19 21.91 3.27 21.91 20.8
SER 209 0.12 0.12 0.00 0.12 0.2 i
LEU 210 47.65 45.92 1.73 45.92 31.4
TRP 211 164.93 142.36 14.38 150.55 67.0 o
LYS 212 78.71 41.65 3.02 75.69 46.0
MET 213 2.71 1.67 1.04 1.67 1.1 i
MET 214 0.00 0.00 0.00 0.00 0.0 i
LEU 215 0.00 0.00 0.00 0.00 0.0 i
ASN 216 2.63 0.00 0.00 2.63 2.3 i
ILE 217 0.12 0.12 0.00 0.12 0.1 i
ASP 218 0.18 0.00 0.00 0.18 0.2 i
VAL 219 20.42 18.92 1.50 18.92 15.5 i
SER 220 15.51 7.05 9.09 6.42 8.3 i
ALA 221 5.63 4.22 1.41 4.22 6.5 i
THR 222 13.19 8.10 0.00 13.19 12.4 i
ALA 223 4.23 4.23 0.00 4.23 6.5 i
PHE 224 0.11 0.11 0.00 0.11 0.1 i
TYR 225 2.37 1.53 0.39 1.98 1.0 i
LYS 226 81.95 45.65 0.43 81.52 49.6
ALA 227 55.98 36.14 19.88 36.10 55.6 o
GLN 228 12.28 9.12 4.65 7.63 5.3 i
PRO 229 58.95 58.95 0.00 58.95 56.0 o
VAL 230 0.00 0.00 0.00 0.00 0.0 i
ILE 231 16.60 16.60 0.00 16.60 11.3 i
GLU 232 75.59 34.91 0.00 75.59 53.5 o
PHE 233 0.07 0.07 0.00 0.07 0.0 i
VAL 234 0.00 0.00 0.00 0.00 0.0 i
CYS 235 12.73 7.69 0.04 12.69 12.4 i
GLU 236 62.78 32.94 15.50 47.28 33.5
VAL 237 6.99 4.22 5.43 1.56 1.3 i
LEU 238 15.63 6.02 12.87 2.75 1.9 i
ASP 239 125.53 43.25 28.14 97.39 86.2 o
PHE 240 53.75 43.22 15.70 38.05 21.1
LYS 241 216.55 142.20 40.20 176.35 100.0 o
SER 242 64.08 43.63 14.35 49.73 64.3 o
ILE 243 12.80 12.12 0.69 12.12 8.2 i
GLU 244 120.85 64.97 31.51 89.34 63.3 o
GLN 247 74.45 16.40 61.05 13.40 9.3 i
LYS 248 131.86 99.91 1.18 130.68 79.4 o
PRO 249 76.87 67.48 9.64 67.23 63.9 o
LEU 250 20.59 1.95 18.65 1.94 1.3 i
THR 251 85.96 85.34 9.48 76.48 72.0 o
ASP 252 87.60 40.92 4.86 82.74 73.2 o
SER 253 79.05 66.35 15.65 63.40 81.9 o
GLN 254 42.69 19.33 2.37 40.32 28.1
ARG 255 32.98 6.35 0.00 32.98 16.9 i
VAL 256 96.95 95.85 1.44 95.51 78.1 o
LYS 257 100.02 63.21 2.81 97.21 59.1 o
PHE 258 0.00 0.00 0.00 0.00 0.0 i
THR 259 19.59 19.59 0.00 19.59 18.4 i
LYS 260 128.69 82.91 9.83 118.86 72.3 o
GLU 261 17.45 2.43 0.00 17.45 12.4 i
ILE 262 0.00 0.00 0.00 0.00 0.0 i
LYS 263 101.49 56.78 8.07 93.42 56.8 o
GLY 264 37.71 30.00 37.71 0.00 43.2
LEU 265 14.92 14.92 0.03 14.88 10.2 i
LYS 266 57.26 32.48 0.00 57.26 34.8
VAL 267 0.00 0.00 0.00 0.00 0.0 i
GLU 268 58.57 9.73 0.00 58.57 41.5
ILE 269 62.45 43.20 19.25 43.20 29.3
THR 270 107.77 57.20 65.09 42.69 40.2
ARG 277 196.07 82.11 43.90 152.17 77.8 o
LYS 278 108.16 54.95 19.65 88.52 53.8 o
TYR 279 31.65 24.19 7.18 24.47 12.7 i
ARG 280 118.97 62.50 1.77 117.20 60.0 o
VAL 281 0.23 0.00 0.23 0.00 0.0 i
CYS 282 36.57 31.36 7.88 28.69 28.0
ASN 283 56.54 4.98 0.00 56.54 49.5
VAL 284 4.69 0.00 4.69 0.00 0.0 i
THR 285 12.96 12.96 8.93 4.03 3.8 i
ARG 286 165.55 76.41 19.40 146.15 74.8 o
ARG 287 119.30 53.03 0.73 118.56 60.6 o
PRO 288 30.36 30.36 0.84 29.52 28.1
ALA 289 1.62 1.62 0.00 1.62 2.5 i
SER 290 37.05 22.46 11.05 26.00 33.6
HIS 291 110.05 90.71 2.89 107.16 69.3 o
GLN 292 17.27 0.00 0.00 17.27 12.0 i
THR 293 41.86 19.15 6.09 35.78 33.7
PHE 294 1.58 1.58 0.54 1.04 0.6 i
PRO 295 61.74 49.58 12.16 49.58 47.1
LEU 296 51.39 51.39 1.76 49.64 34.0
GLN 297 107.63 26.50 16.87 90.77 63.2 o
GLN 298 81.11 28.13 10.40 70.71 49.2
GLU 299 182.37 82.23 32.30 150.06 100.0 o
SER 300 92.78 61.91 44.41 48.37 62.5 o
GLY 301 42.50 31.30 42.50 0.00 48.7
GLN 302 130.20 40.75 10.94 119.27 83.0 o
THR 303 82.29 35.51 18.78 63.50 59.8 o
VAL 304 73.48 73.48 5.20 68.29 55.8 o
GLU 305 99.95 59.85 17.14 82.81 58.6 o
CYS 306 14.00 8.14 5.28 8.72 8.5 i
THR 307 37.20 34.46 0.09 37.12 35.0
VAL 308 0.70 0.70 0.04 0.67 0.5 i
ALA 309 21.45 19.74 1.71 19.74 30.4
GLN 310 79.73 29.61 2.14 77.58 54.0 o
TYR 311 16.59 10.00 0.70 15.89 8.2 i
PHE 312 7.29 7.29 0.00 7.29 4.0 i
LYS 313 105.26 57.22 4.28 100.98 61.4 o
ASP 314 82.28 36.63 14.83 67.45 59.7 o
ARG 315 143.69 50.30 13.21 130.48 66.7 o
HIS 316 76.21 49.46 22.76 53.45 34.6
LYS 317 175.78 121.10 28.38 147.40 89.6 o
LEU 318 70.51 70.51 0.80 69.71 47.7
VAL 319 113.04 103.29 11.14 101.90 83.3 o
LEU 320 9.51 2.66 6.85 2.66 1.8 i
ARG 321 161.49 72.89 23.70 137.79 70.5 o
TYR 322 32.85 14.96 4.09 28.77 14.9 i
PRO 323 49.58 49.58 0.00 49.58 47.1
HIS 324 36.53 31.48 4.04 32.49 21.0
LEU 325 2.54 2.26 0.28 2.26 1.5 i
PRO 326 6.55 6.02 0.54 6.02 5.7 i
CYS 327 0.00 0.00 0.00 0.00 0.0 i
LEU 328 0.00 0.00 0.00 0.00 0.0 i
GLN 329 19.49 0.57 0.00 19.49 13.6 i
VAL 330 0.11 0.00 0.11 0.00 0.0 i
GLY 331 47.52 39.10 47.52 0.00 54.5 o
GLN 332 149.82 47.51 14.00 135.83 94.5 o
GLU 333 135.53 75.85 33.28 102.25 72.4 o
HIS 336 92.15 56.57 18.68 73.46 47.5
THR 337 34.75 10.76 0.32 34.43 32.4
TYR 338 15.50 2.68 0.41 15.09 7.8 i
LEU 339 0.11 0.11 0.00 0.11 0.1 i
PRO 340 3.78 3.78 1.12 2.67 2.5 i
LEU 341 2.83 1.33 1.50 1.33 0.9 i
GLU 342 40.40 12.58 22.95 17.46 12.4 i
VAL 343 9.91 9.91 0.07 9.84 8.0 i
CYS 344 0.64 0.00 0.64 0.00 0.0 i
ASN 345 30.84 4.53 0.00 30.84 27.0
ILE 346 1.32 0.00 1.32 0.00 0.0 i
VAL 347 15.22 15.22 0.40 14.82 12.1 i
ALA 348 61.19 47.84 13.46 47.73 73.5 o
GLY 349 26.22 10.22 26.22 0.00 30.1
GLN 350 24.47 21.78 6.27 18.19 12.7 i
ARG 351 72.52 12.17 7.20 65.31 33.4
CYS 352 10.83 0.39 10.44 0.39 0.4 i
ILE 353 153.63 132.36 25.18 128.46 87.2 o
LYS 354 60.50 56.78 11.87 48.62 29.6
LYS 355 175.22 121.00 20.44 154.78 94.1 o
LEU 356 20.25 17.25 3.00 17.25 11.8 i
THR 357 78.12 76.59 11.78 66.34 62.5 o
ASP 358 95.81 36.88 3.31 92.49 81.9 o
ASN 359 116.77 32.40 3.23 113.53 99.3 o
GLN 360 12.05 5.84 0.66 11.38 7.9 i
THR 361 25.34 22.34 0.00 25.34 23.9
SER 362 60.10 36.19 5.67 54.42 70.3 o
THR 363 34.50 16.31 0.00 34.50 32.5
MET 364 4.11 4.11 0.00 4.11 2.6 i
ILE 365 21.95 21.91 0.53 21.42 14.5 i
ARG 366 158.80 90.09 14.69 144.11 73.7 o
ALA 367 41.63 29.51 24.46 17.17 26.5
THR 368 21.25 13.86 8.01 13.23 12.5 i
ALA 369 40.08 23.45 24.23 15.84 24.4
ARG 370 70.88 41.65 13.63 57.26 29.3
SER 371 23.24 17.46 3.49 19.76 25.5
ALA 372 1.62 1.62 0.00 1.62 2.5 i
PRO 373 35.19 34.84 2.79 32.40 30.8
ASP 374 75.44 11.88 4.61 70.83 62.7 o
ARG 375 16.21 0.03 0.00 16.21 8.3 i
GLN 376 27.62 7.85 0.00 27.62 19.2 i
GLU 377 97.70 38.22 0.05 97.65 69.2 o
GLU 378 58.74 15.71 1.18 57.56 40.8
ILE 379 0.00 0.00 0.00 0.00 0.0 i
SER 380 38.47 23.01 3.08 35.39 45.7
LYS 381 103.93 69.01 1.50 102.42 62.3 o
LEU 382 29.43 29.43 4.08 25.34 17.3 i
MET 383 8.48 4.57 3.91 4.57 2.9 i
ARG 384 143.56 85.12 17.63 125.94 64.4 o
SER 385 88.58 59.45 34.42 54.16 70.0 o
ALA 386 33.44 17.40 28.46 4.98 7.7 i
ASP 387 65.21 19.98 5.44 59.77 52.9 o
PHE 388 8.29 6.62 1.67 6.62 3.7 i
ASN 389 52.58 24.14 3.33 49.25 43.1
THR 390 81.80 60.80 14.12 67.68 63.7 o
ASP 391 8.28 5.07 3.97 4.31 3.8 i
PRO 392 60.36 58.66 8.43 51.94 49.4
TYR 393 30.06 7.72 0.00 30.06 15.6 i
VAL 394 0.00 0.00 0.00 0.00 0.0 i
ARG 395 133.90 44.63 14.62 119.27 61.0 o
GLU 396 49.03 10.04 22.52 26.51 18.8 i
PHE 397 0.28 0.28 0.27 0.01 0.0 i
GLY 398 46.92 33.84 46.92 0.00 53.8 o
ILE 399 2.30 0.12 2.29 0.01 0.0 i
MET 400 111.40 111.20 0.19 111.20 70.2 o
VAL 401 4.10 0.77 3.48 0.62 0.5 i
LYS 402 98.11 61.91 9.87 88.24 53.6 o
ASP 403 82.98 28.53 12.05 70.94 62.8 o
GLU 404 112.96 64.33 5.76 107.20 75.9 o
MET 405 13.59 7.49 6.11 7.49 4.7 i
THR 406 6.15 6.14 4.64 1.51 1.4 i
ASP 407 98.06 39.94 7.24 90.81 80.4 o
VAL 408 6.29 5.13 6.24 0.05 0.0 i
THR 409 71.74 37.54 6.23 65.51 61.7 o
GLY 410 0.00 0.00 0.00 0.00 0.0 i
ARG 411 17.78 17.73 0.00 17.78 9.1 i
VAL 412 20.51 17.03 3.48 17.03 13.9 i
LEU 413 1.34 0.72 0.63 0.72 0.5 i
GLN 414 143.28 48.14 12.77 130.51 90.8 o
PRO 415 39.55 33.14 6.41 33.14 31.5
PRO 416 9.25 9.25 9.23 0.02 0.0 i
SER 417 30.26 1.93 2.52 27.75 35.8
ILE 418 0.32 0.32 0.00 0.32 0.2 i
LEU 419 32.13 32.13 0.00 32.13 22.0
TYR 420 0.61 0.00 0.61 0.00 0.0 i
GLY 421 8.71 8.69 8.71 0.00 10.0 i
GLY 422 51.57 29.16 51.57 0.00 59.1 o
ARG 423 192.87 92.99 39.95 152.92 78.2 o
ASN 424 57.53 28.31 19.65 37.88 33.1
LYS 425 142.75 104.45 5.41 137.34 83.5 o
ALA 426 22.53 22.53 8.39 14.14 21.8
ILE 427 89.07 66.50 22.57 66.50 45.1
ALA 428 4.21 4.21 3.23 0.98 1.5 i
THR 429 87.40 58.41 9.92 77.48 73.0 o
PRO 430 4.11 0.25 3.86 0.25 0.2 i
VAL 431 104.70 100.89 7.55 97.15 79.4 o
GLN 432 95.70 30.74 13.72 81.98 57.0 o
GLY 433 3.00 0.65 3.00 0.00 3.4 i
VAL 434 55.18 52.75 2.42 52.75 43.1
TRP 435 17.93 16.34 11.90 6.03 2.7 i
ASP 436 50.73 25.73 1.55 49.19 43.5
MET 437 22.48 11.98 11.96 10.52 6.6 i
ARG 438 180.61 99.75 10.54 170.08 87.0 o
ASN 439 136.49 46.08 25.82 110.67 96.8 o
LYS 440 33.16 18.32 1.47 31.69 19.3 i
GLN 441 35.65 4.40 0.00 35.65 24.8
PHE 442 2.74 0.14 2.61 0.14 0.1 i
HIS 443 53.94 28.56 15.83 38.11 24.7
THR 444 60.55 57.05 7.89 52.66 49.6
GLY 445 22.73 2.30 22.73 0.00 26.1
ILE 446 41.93 41.93 1.67 40.25 27.3
GLU 447 101.10 23.51 9.18 91.91 65.1 o
ILE 448 0.99 0.99 0.00 0.99 0.7 i
LYS 449 127.37 90.70 14.43 112.93 68.7 o
VAL 450 36.65 36.65 0.22 36.43 29.8
TRP 451 2.19 2.19 0.00 2.19 1.0 i
ALA 452 0.00 0.00 0.00 0.00 0.0 i
ILE 453 0.29 0.29 0.00 0.29 0.2 i
ALA 454 0.00 0.00 0.00 0.00 0.0 i
CYS 455 0.00 0.00 0.00 0.00 0.0 i
PHE 456 2.65 1.79 0.86 1.79 1.0 i
ALA 457 0.00 0.00 0.00 0.00 0.0 i
PRO 458 27.60 27.60 4.48 23.12 22.0
GLN 459 90.03 27.69 3.50 86.53 60.2 o
ARG 460 185.30 80.61 34.59 150.71 77.1 o
GLN 461 81.70 34.60 8.04 73.66 51.3 o
CYS 462 0.00 0.00 0.00 0.00 0.0 i
THR 463 49.15 47.92 0.00 49.15 46.3
GLU 464 111.65 36.35 2.76 108.90 77.1 o
VAL 465 107.11 104.98 2.77 104.34 85.3 o
HIS 466 44.56 29.57 0.96 43.60 28.2
LEU 467 10.19 10.19 0.00 10.19 7.0 i
LYS 468 142.90 103.97 7.29 135.61 82.4 o
SER 469 53.40 30.30 1.67 51.73 66.8 o
PHE 470 0.21 0.21 0.00 0.21 0.1 i
THR 471 4.13 2.32 0.06 4.07 3.8 i
GLU 472 108.44 42.66 6.58 101.87 72.1 o
GLN 473 60.44 6.08 0.00 60.44 42.1
LEU 474 0.59 0.59 0.00 0.59 0.4 i
ARG 475 43.57 9.08 0.00 43.57 22.3
LYS 476 102.57 64.09 0.00 102.57 62.4 o
ILE 477 24.91 24.88 0.03 24.88 16.9 i
SER 478 0.00 0.00 0.00 0.00 0.0 i
ARG 479 118.49 65.16 9.21 109.28 55.9 o
ASP 480 88.06 34.20 11.18 76.88 68.0 o
ALA 481 5.73 5.73 2.42 3.31 5.1 i
GLY 482 17.65 11.41 17.65 0.00 20.2
MET 483 0.00 0.00 0.00 0.00 0.0 i
PRO 484 29.76 29.76 0.07 29.69 28.2
ILE 485 2.84 2.77 0.07 2.77 1.9 i
GLN 486 75.84 26.61 4.69 71.16 49.5
GLY 487 45.43 41.40 45.43 0.00 52.1 o
GLN 488 107.42 61.88 10.50 96.92 67.4 o
PRO 489 25.16 11.09 14.06 11.09 10.5 i
CYS 490 54.93 35.86 32.83 22.10 21.6
PHE 491 19.88 19.88 8.19 11.69 6.5 i
CYS 492 58.46 20.08 25.04 33.42 32.7
LYS 493 118.06 78.91 3.97 114.09 69.4 o
TYR 494 58.48 44.18 14.31 44.18 22.9
ALA 495 19.56 19.56 12.31 7.26 11.2 i
GLN 496 105.27 68.93 15.65 89.62 62.4 o
GLY 497 38.04 34.88 38.04 0.00 43.6
ALA 498 21.92 19.86 2.06 19.86 30.6
ASP 499 128.30 55.44 30.57 97.73 86.5 o
SER 500 34.41 34.22 1.29 33.12 42.8
VAL 501 0.22 0.09 0.13 0.09 0.1 i
GLU 502 44.45 12.57 0.39 44.06 31.2
PRO 503 83.49 76.37 14.17 69.31 65.9 o
MET 504 21.71 21.71 6.37 15.35 9.7 i
PHE 505 0.00 0.00 0.00 0.00 0.0 i
ARG 506 111.05 55.05 1.56 109.48 56.0 o
HIS 507 94.42 76.81 8.03 86.39 55.9 o
LEU 508 0.00 0.00 0.00 0.00 0.0 i
LYS 509 98.16 63.74 11.03 87.12 53.0 o
ASN 510 120.77 42.23 35.60 85.17 74.5 o
THR 511 67.01 27.77 32.74 34.27 32.3
TYR 512 56.76 38.86 5.85 50.91 26.4
ALA 513 96.04 84.57 20.34 75.70 100.0 o
GLY 514 60.30 50.99 60.30 0.00 69.2 o
LEU 515 28.78 5.81 22.97 5.81 4.0 i
GLN 516 54.12 25.68 11.43 42.68 29.7
LEU 517 3.03 3.03 0.39 2.65 1.8 i
VAL 518 0.25 0.25 0.00 0.25 0.2 i
VAL 519 0.31 0.31 0.00 0.31 0.3 i
VAL 520 0.00 0.00 0.00 0.00 0.0 i
ILE 521 0.00 0.00 0.00 0.00 0.0 i
LEU 522 1.37 1.37 0.00 1.37 0.9 i
PRO 523 45.54 34.56 12.31 33.23 31.6
GLY 524 38.84 37.72 38.84 0.00 44.5
LYS 525 168.85 105.24 27.09 141.77 86.2 o
THR 526 26.30 15.69 4.85 21.45 20.2
PRO 527 111.50 108.95 11.46 100.04 95.1 o
VAL 528 6.23 6.23 0.00 6.23 5.1 i
TYR 529 11.25 0.37 0.00 11.25 5.8 i
ALA 530 17.27 16.89 0.37 16.89 26.0
GLU 531 28.57 7.21 1.64 26.94 19.1 i
VAL 532 0.00 0.00 0.00 0.00 0.0 i
LYS 533 1.46 0.01 0.00 1.46 0.9 i
ARG 534 79.79 30.62 0.00 79.79 40.8
VAL 535 0.00 0.00 0.00 0.00 0.0 i
GLY 536 0.14 0.00 0.14 0.00 0.2 i
ASP 537 5.28 0.01 0.01 5.27 4.7 i
THR 538 25.08 8.81 12.49 12.59 11.9 i
VAL 539 63.92 50.54 19.36 44.55 36.4
LEU 540 7.21 6.54 1.50 5.71 3.9 i
GLY 541 14.59 0.00 14.59 0.00 16.7 i
MET 542 18.90 17.90 7.51 11.39 7.2 i
ALA 543 26.34 23.59 12.74 13.61 21.0
THR 544 2.61 0.00 1.84 0.77 0.7 i
GLN 545 1.18 0.00 0.00 1.18 0.8 i
CYS 546 2.66 1.20 1.46 1.20 1.2 i
VAL 547 3.52 3.52 1.92 1.60 1.3 i
GLN 548 22.97 12.78 0.32 22.65 15.8 i
MET 549 31.37 31.37 0.00 31.37 19.8 i
LYS 550 133.19 87.37 1.77 131.41 79.9 o
ASN 551 22.80 0.74 0.66 22.14 19.4 i
VAL 552 0.93 0.00 0.93 0.00 0.0 i
GLN 553 60.64 10.28 21.81 38.83 27.0
ARG 554 190.24 89.14 13.37 176.86 90.5 o
THR 555 32.60 3.08 24.01 8.59 8.1 i
THR 556 66.21 64.30 0.88 65.33 61.5 o
PRO 557 99.55 98.91 1.04 98.51 93.6 o
GLN 558 104.85 55.02 2.73 102.11 71.1 o
THR 559 10.51 3.57 0.00 10.51 9.9 i
LEU 560 2.90 2.90 0.00 2.90 2.0 i
SER 561 23.67 12.14 0.44 23.24 30.0
ASN 562 17.76 2.97 0.00 17.76 15.5 i
LEU 563 3.81 3.81 0.55 3.26 2.2 i
CYS 564 0.00 0.00 0.00 0.00 0.0 i
LEU 565 3.24 3.24 0.00 3.24 2.2 i
LYS 566 4.82 2.88 0.00 4.82 2.9 i
ILE 567 0.20 0.20 0.00 0.20 0.1 i
ASN 568 0.00 0.00 0.00 0.00 0.0 i
VAL 569 2.45 0.31 2.30 0.14 0.1 i
LYS 570 5.60 2.96 2.65 2.95 1.8 i
LEU 571 29.86 14.81 22.09 7.77 5.3 i
GLY 572 40.64 19.30 40.64 0.00 46.6
GLY 573 4.06 0.00 4.06 0.00 4.7 i
VAL 574 19.27 19.27 0.00 19.27 15.8 i
ASN 575 1.02 1.00 0.00 1.02 0.9 i
ASN 576 16.58 0.07 2.83 13.74 12.0 i
ILE 577 10.31 10.31 2.79 7.53 5.1 i
LEU 578 1.65 0.73 0.94 0.71 0.5 i
LEU 579 27.92 27.92 0.00 27.92 19.1 i
PRO 580 55.54 49.05 6.55 48.99 46.6
GLN 581 144.00 73.62 36.84 107.15 74.6 o
GLY 582 32.01 31.54 32.01 0.00 36.7
ARG 583 57.69 7.33 24.65 33.03 16.9 i
PRO 584 9.63 8.03 8.49 1.13 1.1 i
PRO 585 81.05 77.62 7.42 73.64 70.0 o
VAL 586 3.90 3.90 2.62 1.28 1.0 i
PHE 587 27.89 7.08 21.40 6.49 3.6 i
GLN 588 144.95 49.00 37.77 107.17 74.6 o
GLN 589 75.91 24.83 3.94 71.97 50.1 o
PRO 590 42.54 42.54 8.56 33.98 32.3
VAL 591 3.02 1.54 1.47 1.54 1.3 i
ILE 592 0.00 0.00 0.00 0.00 0.0 i
PHE 593 0.30 0.30 0.00 0.30 0.2 i
LEU 594 0.03 0.03 0.00 0.03 0.0 i
GLY 595 0.00 0.00 0.00 0.00 0.0 i
ALA 596 0.00 0.00 0.00 0.00 0.0 i
ASP 597 12.31 0.03 0.00 12.31 10.9 i
VAL 598 6.94 0.03 6.90 0.03 0.0 i
THR 599 33.47 32.48 4.87 28.60 26.9
HIS 600 56.52 28.98 26.34 30.18 19.5 i
PRO 601 79.85 58.14 55.90 23.94 22.8
LYS 608 162.80 114.82 21.86 140.94 85.7 o
PRO 609 25.55 25.55 1.34 24.20 23.0
SER 610 0.00 0.00 0.00 0.00 0.0 i
ILE 611 2.07 2.07 0.00 2.07 1.4 i
ALA 612 0.02 0.02 0.00 0.02 0.0 i
ALA 613 0.00 0.00 0.00 0.00 0.0 i
VAL 614 0.00 0.00 0.00 0.00 0.0 i
VAL 615 0.00 0.00 0.00 0.00 0.0 i
GLY 616 0.00 0.00 0.00 0.00 0.0 i
SER 617 0.00 0.00 0.00 0.00 0.0 i
MET 618 1.56 0.05 1.51 0.05 0.0 i
ASP 619 29.69 25.25 0.76 28.93 25.6
ALA 620 62.15 61.27 1.94 60.20 92.8 o
HIS 621 53.28 38.49 2.12 51.17 33.1
PRO 622 1.31 0.29 1.02 0.29 0.3 i
ASN 623 3.44 0.65 0.06 3.38 3.0 i
ARG 624 44.81 25.51 0.00 44.81 22.9
TYR 625 0.08 0.08 0.00 0.08 0.0 i
CYS 626 0.93 0.46 0.13 0.80 0.8 i
ALA 627 5.35 0.26 5.09 0.26 0.4 i
THR 628 7.86 7.86 5.06 2.80 2.6 i
VAL 629 10.67 9.03 1.64 9.03 7.4 i
ARG 630 43.80 31.22 0.02 43.78 22.4
VAL 631 9.60 1.74 7.85 1.74 1.4 i
GLN 632 15.28 13.40 7.89 7.39 5.1 i
GLN 633 112.86 44.87 9.44 103.42 72.0 o
HIS 634 75.50 50.60 10.04 65.46 42.3
ARG 635 148.10 59.98 15.72 132.38 67.7 o
GLN 636 49.97 27.49 6.28 43.69 30.4
GLU 637 22.75 12.81 2.02 20.74 14.7 i
ILE 638 31.51 31.51 0.00 31.51 21.4
ILE 639 0.22 0.22 0.00 0.22 0.2 i
GLN 640 106.11 39.16 9.42 96.69 67.3 o
ASP 641 56.06 16.56 2.89 53.16 47.0
LEU 642 0.00 0.00 0.00 0.00 0.0 i
ALA 643 15.30 14.88 0.42 14.88 22.9
ALA 644 37.86 37.69 4.58 33.28 51.3 o
MET 645 0.00 0.00 0.00 0.00 0.0 i
VAL 646 0.01 0.01 0.00 0.01 0.0 i
ARG 647 82.96 28.46 0.00 82.96 42.4
GLU 648 66.93 35.82 4.02 62.91 44.6
LEU 649 0.69 0.69 0.00 0.69 0.5 i
LEU 650 2.80 0.91 1.89 0.91 0.6 i
ILE 651 65.36 65.36 0.19 65.17 44.2
GLN 652 25.30 4.97 0.00 25.30 17.6 i
PHE 653 3.47 3.47 0.00 3.47 1.9 i
TYR 654 99.75 60.60 0.81 98.94 51.2 o
LYS 655 128.47 63.11 35.45 93.02 56.5 o
SER 656 45.84 15.26 38.20 7.64 9.9 i
THR 657 25.98 23.92 12.18 13.80 13.0 i
ARG 658 178.35 81.87 12.15 166.20 85.0 o
PHE 659 97.25 97.25 4.21 93.04 51.7 o
LYS 660 94.08 66.44 7.89 86.19 52.4 o
PRO 661 1.47 1.47 0.00 1.47 1.4 i
THR 662 56.45 51.82 7.99 48.47 45.6
ARG 663 49.18 10.56 0.00 49.18 25.2
ILE 664 0.00 0.00 0.00 0.00 0.0 i
ILE 665 0.00 0.00 0.00 0.00 0.0 i
PHE 666 0.00 0.00 0.00 0.00 0.0 i
TYR 667 0.00 0.00 0.00 0.00 0.0 i
ARG 668 0.00 0.00 0.00 0.00 0.0 i
ASP 669 19.09 0.30 0.02 19.07 16.9 i
GLY 670 38.46 30.13 38.46 0.00 44.1
VAL 671 3.24 2.91 3.24 0.00 0.0 i
SER 672 64.07 32.31 0.61 63.46 82.0 o
GLU 673 87.97 34.84 11.98 75.99 53.8 o
GLY 674 74.27 46.19 74.27 0.00 85.2 o
GLN 675 59.08 18.01 0.53 58.55 40.7
PHE 676 16.12 15.77 0.35 15.76 8.8 i
GLN 677 91.06 68.28 4.46 86.60 60.3 o
GLN 678 112.32 41.69 5.86 106.46 74.1 o
VAL 679 0.00 0.00 0.00 0.00 0.0 i
LEU 680 0.75 0.70 0.05 0.70 0.5 i
HIS 681 102.24 78.83 3.83 98.41 63.7 o
HIS 682 62.00 54.08 4.14 57.86 37.4
GLU 683 0.00 0.00 0.00 0.00 0.0 i
LEU 684 8.06 8.06 0.00 8.06 5.5 i
LEU 685 96.66 95.23 1.43 95.23 65.1 o
ALA 686 7.08 7.08 2.36 4.72 7.3 i
ILE 687 0.00 0.00 0.00 0.00 0.0 i
ARG 688 67.81 39.19 0.00 67.81 34.7
GLU 689 73.69 28.50 2.85 70.84 50.2 o
ALA 690 0.40 0.40 0.40 0.00 0.0 i
CYS 691 1.78 1.43 0.00 1.78 1.7 i
ILE 692 91.55 86.07 5.48 86.07 58.4 o
LYS 693 124.56 90.16 26.70 97.86 59.5 o
LEU 694 48.75 22.27 26.84 21.91 15.0 i
GLU 695 85.14 40.93 11.47 73.66 52.2 o
LYS 696 163.50 129.31 12.98 150.52 91.5 o
ASP 697 112.77 42.39 23.43 89.34 79.1 o
TYR 698 20.92 20.70 4.07 16.85 8.7 i
GLN 699 139.97 43.00 26.80 113.17 78.8 o
PRO 700 11.50 6.74 10.21 1.29 1.2 i
GLY 701 14.55 12.88 14.55 0.00 16.7 i
ILE 702 2.36 2.36 0.00 2.36 1.6 i
THR 703 0.00 0.00 0.00 0.00 0.0 i
PHE 704 0.00 0.00 0.00 0.00 0.0 i
ILE 705 0.00 0.00 0.00 0.00 0.0 i
VAL 706 0.41 0.08 0.33 0.08 0.1 i
VAL 707 0.00 0.00 0.00 0.00 0.0 i
GLN 708 20.94 6.93 1.15 19.79 13.8 i
LYS 709 50.56 49.25 1.18 49.38 30.0
ARG 710 181.38 92.72 22.26 159.12 81.4 o
HIS 711 34.44 31.62 10.68 23.76 15.4 i
HIS 712 43.36 37.69 1.94 41.42 26.8
THR 713 2.82 2.07 0.75 2.07 2.0 i
ARG 714 3.94 2.11 0.00 3.94 2.0 i
LEU 715 3.03 0.19 2.84 0.19 0.1 i
PHE 716 3.88 3.88 0.81 3.06 1.7 i
CYS 717 7.00 0.55 6.40 0.61 0.6 i
THR 718 57.91 38.32 20.10 37.81 35.6
ASP 719 66.90 20.37 6.41 60.49 53.5 o
LYS 720 152.21 98.29 9.86 142.35 86.5 o
ASN 721 147.56 36.96 33.81 113.75 99.5 o
GLU 722 41.46 7.81 4.17 37.29 26.4
ARG 723 76.44 17.16 20.29 56.15 28.7
VAL 724 22.05 22.05 3.61 18.44 15.1 i
GLY 725 63.36 44.95 63.36 0.00 72.7 o
LYS 726 207.41 146.43 30.43 176.99 100.0 o
SER 727 6.23 5.67 2.97 3.26 4.2 i
GLY 728 5.83 3.94 5.83 0.00 6.7 i
ASN 729 1.05 0.49 0.40 0.65 0.6 i
ILE 730 1.30 0.94 0.36 0.94 0.6 i
PRO 731 12.90 12.90 0.45 12.45 11.8 i
ALA 732 7.73 0.66 7.06 0.66 1.0 i
GLY 733 0.00 0.00 0.00 0.00 0.0 i
THR 734 0.13 0.00 0.13 0.00 0.0 i
THR 735 0.19 0.01 0.19 0.00 0.0 i
VAL 736 1.30 1.30 1.30 0.00 0.0 i
ASP 737 1.68 0.25 0.09 1.59 1.4 i
THR 738 51.48 43.76 6.64 44.83 42.2
LYS 739 67.52 49.31 1.02 66.50 40.4
ILE 740 2.28 0.00 2.28 0.00 0.0 i
THR 741 5.24 2.49 3.56 1.68 1.6 i
HIS 742 36.83 26.18 7.70 29.13 18.8 i
PRO 743 12.20 0.50 11.84 0.37 0.3 i
THR 744 22.25 13.86 8.11 14.14 13.3 i
GLU 745 19.48 1.11 0.00 19.48 13.8 i
PHE 746 2.30 2.30 0.00 2.30 1.3 i
ASP 747 5.27 0.00 0.00 5.27 4.7 i
PHE 748 0.16 0.16 0.00 0.16 0.1 i
TYR 749 3.51 0.39 0.00 3.51 1.8 i
LEU 750 0.09 0.08 0.09 0.00 0.0 i
CYS 751 0.17 0.12 0.17 0.00 0.0 i
SER 752 0.00 0.00 0.00 0.00 0.0 i
HIS 753 6.16 6.13 0.01 6.15 4.0 i
ALA 754 13.50 9.65 4.33 9.17 14.1 i
GLY 755 8.64 1.82 8.64 0.00 9.9 i
ILE 756 69.09 53.80 21.28 47.80 32.5
GLN 757 57.16 27.08 5.30 51.86 36.1
GLY 758 7.82 4.38 7.82 0.00 9.0 i
THR 759 1.74 0.69 1.04 0.69 0.7 i
SER 760 2.85 1.59 1.60 1.26 1.6 i
ARG 761 32.68 15.70 0.29 32.39 16.6 i
PRO 762 0.44 0.44 0.00 0.44 0.4 i
SER 763 0.07 0.07 0.00 0.07 0.1 i
HIS 764 8.61 7.66 0.00 8.61 5.6 i
TYR 765 0.00 0.00 0.00 0.00 0.0 i
HIS 766 9.20 7.91 0.00 9.20 6.0 i
VAL 767 0.00 0.00 0.00 0.00 0.0 i
LEU 768 0.03 0.03 0.00 0.03 0.0 i
TRP 769 66.15 66.15 0.00 66.15 29.5
ASP 770 14.08 2.09 9.87 4.21 3.7 i
ASP 771 57.49 24.14 24.36 33.13 29.3
ASN 772 28.78 7.97 23.32 5.46 4.8 i
ARG 773 178.72 82.25 20.70 158.02 80.8 o
PHE 774 7.22 6.31 3.35 3.88 2.2 i
SER 775 46.72 39.36 2.89 43.82 56.6 o
SER 776 0.22 0.18 0.00 0.22 0.3 i
ASP 777 27.86 17.12 0.00 27.86 24.7
GLU 778 32.28 10.96 2.49 29.79 21.1
LEU 779 0.00 0.00 0.00 0.00 0.0 i
GLN 780 0.24 0.00 0.00 0.24 0.2 i
ILE 781 47.01 47.01 0.00 47.01 31.9
LEU 782 0.00 0.00 0.00 0.00 0.0 i
THR 783 0.00 0.00 0.00 0.00 0.0 i
TYR 784 1.89 0.17 0.00 1.89 1.0 i
GLN 785 10.83 0.23 0.00 10.83 7.5 i
LEU 786 0.00 0.00 0.00 0.00 0.0 i
CYS 787 0.00 0.00 0.00 0.00 0.0 i
HIS 788 1.24 0.03 1.24 0.00 0.0 i
THR 789 8.28 7.64 4.74 3.54 3.3 i
TYR 790 4.06 0.00 4.06 0.00 0.0 i
VAL 791 7.78 6.82 4.82 2.96 2.4 i
ARG 792 26.25 0.08 3.93 22.32 11.4 i
CYS 793 13.46 10.72 2.47 10.99 10.7 i
THR 794 19.40 6.08 1.17 18.23 17.2 i
ARG 795 59.68 18.27 0.10 59.58 30.5
SER 796 3.17 0.00 3.17 0.00 0.0 i
VAL 797 2.61 2.61 0.49 2.12 1.7 i
SER 798 1.25 0.00 0.12 1.13 1.5 i
ILE 799 8.76 8.76 0.00 8.76 5.9 i
PRO 800 0.00 0.00 0.00 0.00 0.0 i
ALA 801 0.00 0.00 0.00 0.00 0.0 i
PRO 802 0.00 0.00 0.00 0.00 0.0 i
ALA 803 0.01 0.00 0.01 0.00 0.0 i
TYR 804 29.82 13.86 0.00 29.82 15.4 i
TYR 805 0.00 0.00 0.00 0.00 0.0 i
ALA 806 0.00 0.00 0.00 0.00 0.0 i
HIS 807 74.19 53.88 0.00 74.19 48.0
LEU 808 18.93 17.39 1.74 17.19 11.8 i
VAL 809 0.91 0.33 0.58 0.33 0.3 i
ALA 810 0.06 0.00 0.06 0.00 0.0 i
PHE 811 105.99 105.99 1.36 104.64 58.1 o
ARG 812 12.72 3.17 0.65 12.07 6.2 i
ALA 813 1.45 1.45 0.82 0.64 1.0 i
ARG 814 73.48 54.23 5.22 68.26 34.9
TYR 815 53.34 35.01 2.05 51.29 26.6
HIS 816 2.20 1.49 0.03 2.17 1.4 i
LEU 817 139.91 128.14 20.98 118.93 81.3 o
HIS 839 140.53 101.79 26.65 113.88 73.7 o
GLN 840 147.64 61.75 17.13 130.51 90.8 o
ALA 841 41.93 41.93 0.00 41.93 64.6 o
LEU 842 68.71 68.71 0.00 68.71 47.0
ALA 843 38.12 32.42 5.70 32.42 50.0
LYS 844 129.71 96.22 14.55 115.16 70.0 o
ALA 845 36.25 35.90 10.09 26.16 40.3
VAL 846 1.48 1.39 0.09 1.39 1.1 i
GLN 847 96.99 47.18 3.23 93.77 65.3 o
VAL 848 15.40 6.43 9.74 5.66 4.6 i
HIS 849 43.50 30.95 7.19 36.31 23.5
GLN 850 144.15 52.20 10.36 133.79 93.1 o
ASP 851 85.49 27.62 7.54 77.95 69.0 o
THR 852 11.90 10.48 5.03 6.87 6.5 i
LEU 853 44.12 43.91 0.41 43.71 29.9
ARG 854 106.82 56.70 4.71 102.11 52.2 o
THR 855 23.06 22.38 0.68 22.38 21.1
MET 856 2.16 2.16 0.00 2.16 1.4 i
TYR 857 11.18 7.15 1.80 9.38 4.9 i
PHE 858 3.25 0.00 3.25 0.00 0.0 i
ALA 859 0.66 0.00 0.66 0.00 0.0 i

## Sheet: Sheet2
Probe radius : 1.400
Residue Total Apolar Backbone Sidechain Ratio(%) In/Out
PHE 23 176.00 169.35 12.16 163.83 91.0 o
LYS 24 115.34 106.99 5.58 109.75 66.7 o
PRO 25 7.19 5.67 1.52 5.67 5.4 i
PRO 26 30.05 30.05 5.92 24.13 22.9
PRO 27 89.46 87.00 4.62 84.84 80.6 o
ARG 28 31.42 11.98 16.70 14.72 7.5 i
PRO 29 53.63 25.89 37.09 16.54 15.7 i
ASP 30 57.74 47.27 12.61 45.13 39.9
PHE 31 89.26 87.14 2.24 87.02 48.3
GLY 32 11.58 3.25 11.58 0.00 13.3 i
THR 33 123.56 83.49 21.95 101.61 95.7 o
SER 34 34.90 22.60 12.25 22.65 29.3
GLY 35 29.11 13.83 29.11 0.00 33.4
ARG 36 129.94 94.05 11.79 118.15 60.4 o
THR 37 95.48 53.13 13.19 82.29 77.5 o
ILE 38 6.79 6.79 6.58 0.21 0.1 i
LYS 39 131.03 85.68 1.92 129.11 78.5 o
LEU 40 0.90 0.00 0.90 0.00 0.0 i
GLN 41 40.16 0.01 0.00 40.16 27.9
ALA 42 0.00 0.00 0.00 0.00 0.0 i
ASN 43 0.00 0.00 0.00 0.00 0.0 i
PHE 44 0.01 0.01 0.00 0.01 0.0 i
PHE 45 1.46 1.46 0.00 1.45 0.8 i
GLU 46 27.76 4.88 1.12 26.63 18.9 i
MET 47 5.64 0.18 5.64 0.00 0.0 i
ASP 48 85.88 22.43 9.34 76.55 67.7 o
ILE 49 12.22 4.90 7.32 4.90 3.3 i
PRO 50 30.38 30.38 11.97 18.41 17.5 i
LYS 51 112.48 74.16 11.87 100.61 61.2 o
ILE 52 77.63 77.63 12.37 65.26 44.3
ASP 53 52.99 14.92 3.66 49.33 43.7
ILE 54 0.01 0.01 0.00 0.01 0.0 i
TYR 55 42.77 12.11 0.00 42.77 22.1
HIS 56 30.60 25.93 0.00 30.60 19.8 i
TYR 57 1.51 0.00 0.00 1.51 0.8 i
GLU 58 63.46 10.61 1.00 62.46 44.2
LEU 59 0.09 0.09 0.04 0.05 0.0 i
ASP 60 60.65 11.31 3.85 56.81 50.3 o
ILE 61 8.71 6.92 1.79 6.92 4.7 i
LYS 62 117.45 72.76 2.73 114.73 69.7 o
PRO 63 86.69 86.49 8.10 78.59 74.7 o
GLU 64 126.44 29.43 28.58 97.87 69.3 o
LYS 65 193.79 128.15 30.18 163.61 99.5 o
CYS 66 29.61 4.40 15.35 14.25 13.9 i
PRO 67 88.07 88.07 14.66 73.40 69.8 o
ARG 68 123.85 34.85 2.15 121.70 62.2 o
ARG 69 78.99 58.23 0.70 78.29 40.0
VAL 70 49.21 49.21 0.97 48.24 39.4
ASN 71 12.21 0.08 0.01 12.20 10.7 i
ARG 72 14.31 1.11 1.73 12.58 6.4 i
GLU 73 66.82 26.29 0.03 66.78 47.3
ILE 74 0.01 0.01 0.00 0.01 0.0 i
VAL 75 2.87 2.87 0.00 2.87 2.4 i
GLU 76 52.04 20.70 0.83 51.21 36.3
HIS 77 64.30 52.57 0.97 63.33 41.0
MET 78 0.01 0.01 0.01 0.00 0.0 i
VAL 79 24.29 24.29 0.00 24.29 19.9 i
GLN 80 94.74 28.31 8.70 86.05 59.9 o
HIS 81 112.69 75.75 25.29 87.40 56.5 o
PHE 82 27.77 27.77 0.00 27.77 15.4 i
LYS 83 95.35 80.84 1.08 94.27 57.3 o
THR 84 136.85 84.38 32.08 104.77 98.7 o
GLN 85 103.55 54.27 25.41 78.14 54.4 o
ILE 86 15.15 13.95 2.04 13.12 8.9 i
PHE 87 0.00 0.00 0.00 0.00 0.0 i
GLY 88 29.36 25.71 29.36 0.00 33.7
ASP 89 135.57 46.20 18.95 116.62 100.0 o
ARG 90 57.06 20.77 6.96 50.10 25.6
LYS 91 81.05 45.41 0.21 80.83 49.1
PRO 92 4.63 1.92 2.71 1.92 1.8 i
VAL 93 0.00 0.00 0.00 0.00 0.0 i
PHE 94 0.48 0.16 0.32 0.16 0.1 i
ASP 95 32.58 14.87 10.43 22.15 19.6 i
GLY 96 0.00 0.00 0.00 0.00 0.0 i
ARG 97 126.22 51.04 2.88 123.34 63.1 o
LYS 98 102.31 59.84 0.00 102.31 62.2 o
ASN 99 40.35 0.25 0.00 40.35 35.3
LEU 100 0.00 0.00 0.00 0.00 0.0 i
TYR 101 8.40 0.33 0.00 8.40 4.3 i
THR 102 0.00 0.00 0.00 0.00 0.0 i
ALA 103 6.27 5.63 0.63 5.63 8.7 i
MET 104 121.93 121.93 0.00 121.93 77.0 o
PRO 105 58.13 51.56 6.57 51.56 49.0
LEU 106 5.33 0.00 5.33 0.00 0.0 i
PRO 107 93.12 71.78 40.71 52.40 49.8
ILE 108 23.63 15.77 16.76 6.87 4.7 i
GLY 109 47.45 7.49 47.45 0.00 54.4 o
ARG 110 103.40 58.95 26.86 76.53 39.1
ASP 111 107.37 43.64 4.03 103.33 91.4 o
LYS 112 107.41 51.74 23.18 84.23 51.2 o
VAL 113 32.42 32.42 3.96 28.46 23.3
GLU 114 104.66 47.38 22.06 82.61 58.5 o
LEU 115 24.64 22.52 8.69 15.96 10.9 i
GLU 116 92.65 27.78 8.32 84.34 59.7 o
VAL 117 3.24 3.24 2.97 0.27 0.2 i
THR 118 63.42 45.24 4.70 58.72 55.3 o
LEU 119 92.53 75.08 44.25 48.28 33.0
ARG 126 192.23 70.17 33.27 158.96 81.3 o
ILE 127 78.61 65.15 13.46 65.15 44.2
PHE 128 18.65 18.65 0.27 18.38 10.2 i
LYS 129 117.73 87.68 1.13 116.61 70.9 o
VAL 130 0.07 0.07 0.00 0.07 0.1 i
SER 131 5.75 2.15 0.36 5.39 7.0 i
ILE 132 0.17 0.17 0.17 0.00 0.0 i
LYS 133 39.53 39.53 0.00 39.53 24.0
TRP 134 76.47 74.30 2.17 74.30 33.1
VAL 135 78.65 55.01 27.40 51.25 41.9
SER 136 56.80 36.59 5.83 50.97 65.9 o
CYS 137 46.88 14.78 16.33 30.55 29.9
VAL 138 11.41 11.41 4.36 7.05 5.8 i
SER 139 35.44 26.64 2.11 33.33 43.1
LEU 140 0.01 0.01 0.00 0.01 0.0 i
GLN 141 73.52 40.65 0.00 73.52 51.2 o
ALA 142 46.59 42.99 5.39 41.20 63.5 o
LEU 143 1.18 1.18 0.00 1.18 0.8 i
HIS 144 46.11 31.96 6.56 39.54 25.6
ASP 145 37.75 8.96 4.67 33.07 29.3
ALA 146 5.99 5.00 1.13 4.85 7.5 i
LEU 147 5.43 5.43 0.00 5.43 3.7 i
SER 148 44.52 19.04 17.13 27.39 35.4
GLY 149 26.03 23.68 26.03 0.00 29.9
ARG 150 167.98 71.37 29.19 138.79 71.0 o
LEU 151 155.80 118.17 57.96 97.84 66.9 o
VAL 154 78.74 40.81 38.29 40.45 33.1
PRO 155 32.45 32.45 8.84 23.60 22.4
PHE 156 142.40 141.84 0.84 141.56 78.6 o
GLU 157 106.27 56.22 3.26 103.01 73.0 o
THR 158 3.49 0.00 0.00 3.49 3.3 i
ILE 159 20.88 20.88 0.00 20.88 14.2 i
GLN 160 71.54 23.88 0.90 70.65 49.2
ALA 161 0.00 0.00 0.00 0.00 0.0 i
LEU 162 0.00 0.00 0.00 0.00 0.0 i
ASP 163 19.86 4.78 0.02 19.85 17.6 i
VAL 164 6.54 6.49 0.13 6.41 5.2 i
VAL 165 0.62 0.00 0.62 0.00 0.0 i
MET 166 0.47 0.35 0.12 0.35 0.2 i
ARG 167 26.65 24.13 0.00 26.65 13.6 i
HIS 168 5.77 4.55 0.11 5.67 3.7 i
LEU 169 49.88 49.86 0.02 49.86 34.1
PRO 170 10.91 10.91 0.03 10.88 10.3 i
SER 171 1.77 0.01 0.00 1.77 2.3 i
MET 172 48.03 23.88 24.14 23.88 15.1 i
ARG 173 133.13 51.31 28.40 104.72 53.6 o
TYR 174 51.63 27.93 6.61 45.03 23.3
THR 175 40.79 22.06 1.14 39.65 37.3
PRO 176 47.90 31.42 16.48 31.42 29.9
VAL 177 31.84 29.05 7.92 23.92 19.6 i
GLY 178 76.38 51.65 76.38 0.00 87.6 o
ARG 179 151.04 54.13 3.06 147.98 75.7 o
SER 180 11.77 4.41 0.11 11.66 15.1 i
PHE 181 1.06 0.87 0.19 0.87 0.5 i
PHE 182 4.86 4.86 1.19 3.67 2.0 i
THR 183 58.69 36.89 3.21 55.48 52.2 o
ALA 184 67.80 47.90 20.00 47.80 73.7 o
SER 185 96.93 64.72 67.01 29.93 38.7
SER 189 116.01 52.56 56.37 59.64 77.1 o
ASN 190 41.15 2.40 1.51 39.64 34.7
PRO 191 99.79 94.16 6.05 93.74 89.1 o
LEU 192 16.11 3.95 16.11 0.00 0.0 i
GLY 193 37.22 37.09 37.22 0.00 42.7
GLY 194 16.88 13.96 16.88 0.00 19.4 i
GLY 195 0.62 0.62 0.62 0.00 0.7 i
ARG 196 12.05 0.09 2.90 9.15 4.7 i
GLU 197 24.10 4.76 0.00 24.10 17.1 i
VAL 198 1.02 0.22 0.80 0.22 0.2 i
TRP 199 18.57 18.54 0.00 18.57 8.3 i
PHE 200 78.00 72.39 5.61 72.39 40.2
GLY 201 17.96 12.90 17.96 0.00 20.6
PHE 202 12.71 12.71 0.00 12.71 7.1 i
HIS 203 11.91 10.32 0.00 11.91 7.7 i
GLN 204 0.47 0.35 0.00 0.47 0.3 i
SER 205 11.83 10.38 0.00 11.83 15.3 i
VAL 206 8.37 0.06 8.31 0.06 0.1 i
ARG 207 54.46 12.12 0.00 54.46 27.9
PRO 208 25.19 21.91 3.27 21.91 20.8
SER 209 0.12 0.12 0.00 0.12 0.2 i
LEU 210 47.65 45.92 1.73 45.92 31.4
TRP 211 164.93 142.36 14.38 150.55 67.0 o
LYS 212 78.71 41.65 3.02 75.69 46.0
MET 213 2.71 1.67 1.04 1.67 1.1 i
MET 214 0.00 0.00 0.00 0.00 0.0 i
LEU 215 0.00 0.00 0.00 0.00 0.0 i
ASN 216 2.63 0.00 0.00 2.63 2.3 i
ILE 217 0.12 0.12 0.00 0.12 0.1 i
ASP 218 0.18 0.00 0.00 0.18 0.2 i
VAL 219 20.42 18.92 1.50 18.92 15.5 i
SER 220 15.51 7.05 9.09 6.42 8.3 i
ALA 221 5.63 4.22 1.41 4.22 6.5 i
THR 222 13.19 8.10 0.00 13.19 12.4 i
ALA 223 4.23 4.23 0.00 4.23 6.5 i
PHE 224 0.11 0.11 0.00 0.11 0.1 i
TYR 225 2.37 1.53 0.39 1.98 1.0 i
LYS 226 81.95 45.65 0.43 81.52 49.6
ALA 227 55.98 36.14 19.88 36.10 55.6 o
GLN 228 12.28 9.12 4.65 7.63 5.3 i
PRO 229 58.95 58.95 0.00 58.95 56.0 o
VAL 230 0.00 0.00 0.00 0.00 0.0 i
ILE 231 16.60 16.60 0.00 16.60 11.3 i
GLU 232 75.59 34.91 0.00 75.59 53.5 o
PHE 233 0.07 0.07 0.00 0.07 0.0 i
VAL 234 0.00 0.00 0.00 0.00 0.0 i
CYS 235 12.73 7.69 0.04 12.69 12.4 i
GLU 236 62.78 32.94 15.50 47.28 33.5
VAL 237 6.99 4.22 5.43 1.56 1.3 i
LEU 238 15.63 6.02 12.87 2.75 1.9 i
ASP 239 125.53 43.25 28.14 97.39 86.2 o
PHE 240 53.75 43.22 15.70 38.05 21.1
LYS 241 216.55 142.20 40.20 176.35 100.0 o
SER 242 64.08 43.63 14.35 49.73 64.3 o
ILE 243 12.80 12.12 0.69 12.12 8.2 i
GLU 244 120.85 64.97 31.51 89.34 63.3 o
GLN 247 74.45 16.40 61.05 13.40 9.3 i
LYS 248 131.86 99.91 1.18 130.68 79.4 o
PRO 249 76.87 67.48 9.64 67.23 63.9 o
LEU 250 20.59 1.95 18.65 1.94 1.3 i
THR 251 85.96 85.34 9.48 76.48 72.0 o
ASP 252 87.60 40.92 4.86 82.74 73.2 o
SER 253 79.05 66.35 15.65 63.40 81.9 o
GLN 254 42.69 19.33 2.37 40.32 28.1
ARG 255 32.98 6.35 0.00 32.98 16.9 i
VAL 256 96.95 95.85 1.44 95.51 78.1 o
LYS 257 100.02 63.21 2.81 97.21 59.1 o
PHE 258 0.00 0.00 0.00 0.00 0.0 i
THR 259 19.59 19.59 0.00 19.59 18.4 i
LYS 260 128.69 82.91 9.83 118.86 72.3 o
GLU 261 17.45 2.43 0.00 17.45 12.4 i
ILE 262 0.00 0.00 0.00 0.00 0.0 i
LYS 263 101.49 56.78 8.07 93.42 56.8 o
GLY 264 37.71 30.00 37.71 0.00 43.2
LEU 265 14.92 14.92 0.03 14.88 10.2 i
LYS 266 57.26 32.48 0.00 57.26 34.8
VAL 267 0.00 0.00 0.00 0.00 0.0 i
GLU 268 58.57 9.73 0.00 58.57 41.5
ILE 269 62.45 43.20 19.25 43.20 29.3
THR 270 107.77 57.20 65.09 42.69 40.2
ARG 277 196.07 82.11 43.90 152.17 77.8 o
LYS 278 108.16 54.95 19.65 88.52 53.8 o
TYR 279 31.65 24.19 7.18 24.47 12.7 i
ARG 280 118.97 62.50 1.77 117.20 60.0 o
VAL 281 0.23 0.00 0.23 0.00 0.0 i
CYS 282 36.57 31.36 7.88 28.69 28.0
ASN 283 56.54 4.98 0.00 56.54 49.5
VAL 284 4.69 0.00 4.69 0.00 0.0 i
THR 285 12.96 12.96 8.93 4.03 3.8 i
ARG 286 165.55 76.41 19.40 146.15 74.8 o
ARG 287 119.30 53.03 0.73 118.56 60.6 o
PRO 288 30.36 30.36 0.84 29.52 28.1
ALA 289 1.62 1.62 0.00 1.62 2.5 i
SER 290 37.05 22.46 11.05 26.00 33.6
HIS 291 110.05 90.71 2.89 107.16 69.3 o
GLN 292 17.27 0.00 0.00 17.27 12.0 i
THR 293 41.86 19.15 6.09 35.78 33.7
PHE 294 1.58 1.58 0.54 1.04 0.6 i
PRO 295 61.74 49.58 12.16 49.58 47.1
LEU 296 51.39 51.39 1.76 49.64 34.0
GLN 297 107.63 26.50 16.87 90.77 63.2 o
GLN 298 81.11 28.13 10.40 70.71 49.2
GLU 299 182.37 82.23 32.30 150.06 100.0 o
SER 300 92.78 61.91 44.41 48.37 62.5 o
GLY 301 42.50 31.30 42.50 0.00 48.7
GLN 302 130.20 40.75 10.94 119.27 83.0 o
THR 303 82.29 35.51 18.78 63.50 59.8 o
VAL 304 73.48 73.48 5.20 68.29 55.8 o
GLU 305 99.95 59.85 17.14 82.81 58.6 o
CYS 306 14.00 8.14 5.28 8.72 8.5 i
THR 307 37.20 34.46 0.09 37.12 35.0
VAL 308 0.70 0.70 0.04 0.67 0.5 i
ALA 309 21.45 19.74 1.71 19.74 30.4
GLN 310 79.73 29.61 2.14 77.58 54.0 o
TYR 311 16.59 10.00 0.70 15.89 8.2 i
PHE 312 7.29 7.29 0.00 7.29 4.0 i
LYS 313 105.26 57.22 4.28 100.98 61.4 o
ASP 314 82.28 36.63 14.83 67.45 59.7 o
ARG 315 143.69 50.30 13.21 130.48 66.7 o
HIS 316 76.21 49.46 22.76 53.45 34.6
LYS 317 175.78 121.10 28.38 147.40 89.6 o
LEU 318 70.51 70.51 0.80 69.71 47.7
VAL 319 113.04 103.29 11.14 101.90 83.3 o
LEU 320 9.51 2.66 6.85 2.66 1.8 i
ARG 321 161.49 72.89 23.70 137.79 70.5 o
TYR 322 32.85 14.96 4.09 28.77 14.9 i
PRO 323 49.58 49.58 0.00 49.58 47.1
HIS 324 36.53 31.48 4.04 32.49 21.0
LEU 325 2.54 2.26 0.28 2.26 1.5 i
PRO 326 6.55 6.02 0.54 6.02 5.7 i
CYS 327 0.00 0.00 0.00 0.00 0.0 i
LEU 328 0.00 0.00 0.00 0.00 0.0 i
GLN 329 19.49 0.57 0.00 19.49 13.6 i
VAL 330 0.11 0.00 0.11 0.00 0.0 i
GLY 331 47.52 39.10 47.52 0.00 54.5 o
GLN 332 149.82 47.51 14.00 135.83 94.5 o
GLU 333 135.53 75.85 33.28 102.25 72.4 o
HIS 336 92.15 56.57 18.68 73.46 47.5
THR 337 34.75 10.76 0.32 34.43 32.4
TYR 338 15.50 2.68 0.41 15.09 7.8 i
LEU 339 0.11 0.11 0.00 0.11 0.1 i
PRO 340 3.78 3.78 1.12 2.67 2.5 i
LEU 341 2.83 1.33 1.50 1.33 0.9 i
GLU 342 40.40 12.58 22.95 17.46 12.4 i
VAL 343 9.91 9.91 0.07 9.84 8.0 i
CYS 344 0.64 0.00 0.64 0.00 0.0 i
ASN 345 30.84 4.53 0.00 30.84 27.0
ILE 346 1.32 0.00 1.32 0.00 0.0 i
VAL 347 15.22 15.22 0.40 14.82 12.1 i
ALA 348 61.19 47.84 13.46 47.73 73.5 o
GLY 349 26.22 10.22 26.22 0.00 30.1
GLN 350 24.47 21.78 6.27 18.19 12.7 i
ARG 351 72.52 12.17 7.20 65.31 33.4
CYS 352 10.83 0.39 10.44 0.39 0.4 i
ILE 353 153.63 132.36 25.18 128.46 87.2 o
LYS 354 60.50 56.78 11.87 48.62 29.6
LYS 355 175.22 121.00 20.44 154.78 94.1 o
LEU 356 20.25 17.25 3.00 17.25 11.8 i
THR 357 78.12 76.59 11.78 66.34 62.5 o
ASP 358 95.81 36.88 3.31 92.49 81.9 o
ASN 359 116.77 32.40 3.23 113.53 99.3 o
GLN 360 12.05 5.84 0.66 11.38 7.9 i
THR 361 25.34 22.34 0.00 25.34 23.9
SER 362 60.10 36.19 5.67 54.42 70.3 o
THR 363 34.50 16.31 0.00 34.50 32.5
MET 364 4.11 4.11 0.00 4.11 2.6 i
ILE 365 21.95 21.91 0.53 21.42 14.5 i
ARG 366 158.80 90.09 14.69 144.11 73.7 o
ALA 367 41.63 29.51 24.46 17.17 26.5
THR 368 21.25 13.86 8.01 13.23 12.5 i
ALA 369 40.08 23.45 24.23 15.84 24.4
ARG 370 70.88 41.65 13.63 57.26 29.3
SER 371 23.24 17.46 3.49 19.76 25.5
ALA 372 1.62 1.62 0.00 1.62 2.5 i
PRO 373 35.19 34.84 2.79 32.40 30.8
ASP 374 75.44 11.88 4.61 70.83 62.7 o
ARG 375 16.21 0.03 0.00 16.21 8.3 i
GLN 376 27.62 7.85 0.00 27.62 19.2 i
GLU 377 97.70 38.22 0.05 97.65 69.2 o
GLU 378 58.74 15.71 1.18 57.56 40.8
ILE 379 0.00 0.00 0.00 0.00 0.0 i
SER 380 38.47 23.01 3.08 35.39 45.7
LYS 381 103.93 69.01 1.50 102.42 62.3 o
LEU 382 29.43 29.43 4.08 25.34 17.3 i
MET 383 8.48 4.57 3.91 4.57 2.9 i
ARG 384 143.56 85.12 17.63 125.94 64.4 o
SER 385 88.58 59.45 34.42 54.16 70.0 o
ALA 386 33.44 17.40 28.46 4.98 7.7 i
ASP 387 65.21 19.98 5.44 59.77 52.9 o
PHE 388 8.29 6.62 1.67 6.62 3.7 i
ASN 389 52.58 24.14 3.33 49.25 43.1
THR 390 81.80 60.80 14.12 67.68 63.7 o
ASP 391 8.28 5.07 3.97 4.31 3.8 i
PRO 392 60.36 58.66 8.43 51.94 49.4
TYR 393 30.06 7.72 0.00 30.06 15.6 i
VAL 394 0.00 0.00 0.00 0.00 0.0 i
ARG 395 133.90 44.63 14.62 119.27 61.0 o
GLU 396 49.03 10.04 22.52 26.51 18.8 i
PHE 397 0.28 0.28 0.27 0.01 0.0 i
GLY 398 46.92 33.84 46.92 0.00 53.8 o
ILE 399 2.30 0.12 2.29 0.01 0.0 i
MET 400 111.40 111.20 0.19 111.20 70.2 o
VAL 401 4.10 0.77 3.48 0.62 0.5 i
LYS 402 98.11 61.91 9.87 88.24 53.6 o
ASP 403 82.98 28.53 12.05 70.94 62.8 o
GLU 404 112.96 64.33 5.76 107.20 75.9 o
MET 405 13.59 7.49 6.11 7.49 4.7 i
THR 406 6.15 6.14 4.64 1.51 1.4 i
ASP 407 98.06 39.94 7.24 90.81 80.4 o
VAL 408 6.29 5.13 6.24 0.05 0.0 i
THR 409 71.74 37.54 6.23 65.51 61.7 o
GLY 410 0.00 0.00 0.00 0.00 0.0 i
ARG 411 17.78 17.73 0.00 17.78 9.1 i
VAL 412 20.51 17.03 3.48 17.03 13.9 i
LEU 413 1.34 0.72 0.63 0.72 0.5 i
GLN 414 143.28 48.14 12.77 130.51 90.8 o
PRO 415 39.55 33.14 6.41 33.14 31.5
PRO 416 9.25 9.25 9.23 0.02 0.0 i
SER 417 30.26 1.93 2.52 27.75 35.8
ILE 418 0.32 0.32 0.00 0.32 0.2 i
LEU 419 32.13 32.13 0.00 32.13 22.0
TYR 420 0.61 0.00 0.61 0.00 0.0 i
GLY 421 8.71 8.69 8.71 0.00 10.0 i
GLY 422 51.57 29.16 51.57 0.00 59.1 o
ARG 423 192.87 92.99 39.95 152.92 78.2 o
ASN 424 57.53 28.31 19.65 37.88 33.1
LYS 425 142.75 104.45 5.41 137.34 83.5 o
ALA 426 22.53 22.53 8.39 14.14 21.8
ILE 427 89.07 66.50 22.57 66.50 45.1
ALA 428 4.21 4.21 3.23 0.98 1.5 i
THR 429 87.40 58.41 9.92 77.48 73.0 o
PRO 430 4.11 0.25 3.86 0.25 0.2 i
VAL 431 104.70 100.89 7.55 97.15 79.4 o
GLN 432 95.70 30.74 13.72 81.98 57.0 o
GLY 433 3.00 0.65 3.00 0.00 3.4 i
VAL 434 55.18 52.75 2.42 52.75 43.1
TRP 435 17.93 16.34 11.90 6.03 2.7 i
ASP 436 50.73 25.73 1.55 49.19 43.5
MET 437 22.48 11.98 11.96 10.52 6.6 i
ARG 438 180.61 99.75 10.54 170.08 87.0 o
ASN 439 136.49 46.08 25.82 110.67 96.8 o
LYS 440 33.16 18.32 1.47 31.69 19.3 i
GLN 441 35.65 4.40 0.00 35.65 24.8
PHE 442 2.74 0.14 2.61 0.14 0.1 i
HIS 443 53.94 28.56 15.83 38.11 24.7
THR 444 60.55 57.05 7.89 52.66 49.6
GLY 445 22.73 2.30 22.73 0.00 26.1
ILE 446 41.93 41.93 1.67 40.25 27.3
GLU 447 101.10 23.51 9.18 91.91 65.1 o
ILE 448 0.99 0.99 0.00 0.99 0.7 i
LYS 449 127.37 90.70 14.43 112.93 68.7 o
VAL 450 36.65 36.65 0.22 36.43 29.8
TRP 451 2.19 2.19 0.00 2.19 1.0 i
ALA 452 0.00 0.00 0.00 0.00 0.0 i
ILE 453 0.29 0.29 0.00 0.29 0.2 i
ALA 454 0.00 0.00 0.00 0.00 0.0 i
CYS 455 0.00 0.00 0.00 0.00 0.0 i
PHE 456 2.65 1.79 0.86 1.79 1.0 i
ALA 457 0.00 0.00 0.00 0.00 0.0 i
PRO 458 27.60 27.60 4.48 23.12 22.0
GLN 459 90.03 27.69 3.50 86.53 60.2 o
ARG 460 185.30 80.61 34.59 150.71 77.1 o
GLN 461 81.70 34.60 8.04 73.66 51.3 o
CYS 462 0.00 0.00 0.00 0.00 0.0 i
THR 463 49.15 47.92 0.00 49.15 46.3
GLU 464 111.65 36.35 2.76 108.90 77.1 o
VAL 465 107.11 104.98 2.77 104.34 85.3 o
HIS 466 44.56 29.57 0.96 43.60 28.2
LEU 467 10.19 10.19 0.00 10.19 7.0 i
LYS 468 142.90 103.97 7.29 135.61 82.4 o
SER 469 53.40 30.30 1.67 51.73 66.8 o
PHE 470 0.21 0.21 0.00 0.21 0.1 i
THR 471 4.13 2.32 0.06 4.07 3.8 i
GLU 472 108.44 42.66 6.58 101.87 72.1 o
GLN 473 60.44 6.08 0.00 60.44 42.1
LEU 474 0.59 0.59 0.00 0.59 0.4 i
ARG 475 43.57 9.08 0.00 43.57 22.3
LYS 476 102.57 64.09 0.00 102.57 62.4 o
ILE 477 24.91 24.88 0.03 24.88 16.9 i
SER 478 0.00 0.00 0.00 0.00 0.0 i
ARG 479 118.49 65.16 9.21 109.28 55.9 o
ASP 480 88.06 34.20 11.18 76.88 68.0 o
ALA 481 5.73 5.73 2.42 3.31 5.1 i
GLY 482 17.65 11.41 17.65 0.00 20.2
MET 483 0.00 0.00 0.00 0.00 0.0 i
PRO 484 29.76 29.76 0.07 29.69 28.2
ILE 485 2.84 2.77 0.07 2.77 1.9 i
GLN 486 75.84 26.61 4.69 71.16 49.5
GLY 487 45.43 41.40 45.43 0.00 52.1 o
GLN 488 107.42 61.88 10.50 96.92 67.4 o
PRO 489 25.16 11.09 14.06 11.09 10.5 i
CYS 490 54.93 35.86 32.83 22.10 21.6
PHE 491 19.88 19.88 8.19 11.69 6.5 i
CYS 492 58.46 20.08 25.04 33.42 32.7
LYS 493 118.06 78.91 3.97 114.09 69.4 o
TYR 494 58.48 44.18 14.31 44.18 22.9
ALA 495 19.56 19.56 12.31 7.26 11.2 i
GLN 496 105.27 68.93 15.65 89.62 62.4 o
GLY 497 38.04 34.88 38.04 0.00 43.6
ALA 498 21.92 19.86 2.06 19.86 30.6
ASP 499 128.30 55.44 30.57 97.73 86.5 o
SER 500 34.41 34.22 1.29 33.12 42.8
VAL 501 0.22 0.09 0.13 0.09 0.1 i
GLU 502 44.45 12.57 0.39 44.06 31.2
PRO 503 83.49 76.37 14.17 69.31 65.9 o
MET 504 21.71 21.71 6.37 15.35 9.7 i
PHE 505 0.00 0.00 0.00 0.00 0.0 i
ARG 506 111.05 55.05 1.56 109.48 56.0 o
HIS 507 94.42 76.81 8.03 86.39 55.9 o
LEU 508 0.00 0.00 0.00 0.00 0.0 i
LYS 509 98.16 63.74 11.03 87.12 53.0 o
ASN 510 120.77 42.23 35.60 85.17 74.5 o
THR 511 67.01 27.77 32.74 34.27 32.3
TYR 512 56.76 38.86 5.85 50.91 26.4
ALA 513 96.04 84.57 20.34 75.70 100.0 o
GLY 514 60.30 50.99 60.30 0.00 69.2 o
LEU 515 28.78 5.81 22.97 5.81 4.0 i
GLN 516 54.12 25.68 11.43 42.68 29.7
LEU 517 3.03 3.03 0.39 2.65 1.8 i
VAL 518 0.25 0.25 0.00 0.25 0.2 i
VAL 519 0.31 0.31 0.00 0.31 0.3 i
VAL 520 0.00 0.00 0.00 0.00 0.0 i
ILE 521 0.00 0.00 0.00 0.00 0.0 i
LEU 522 1.37 1.37 0.00 1.37 0.9 i
PRO 523 45.54 34.56 12.31 33.23 31.6
GLY 524 38.84 37.72 38.84 0.00 44.5
LYS 525 168.85 105.24 27.09 141.77 86.2 o
THR 526 26.30 15.69 4.85 21.45 20.2
PRO 527 111.50 108.95 11.46 100.04 95.1 o
VAL 528 6.23 6.23 0.00 6.23 5.1 i
TYR 529 11.25 0.37 0.00 11.25 5.8 i
ALA 530 17.27 16.89 0.37 16.89 26.0
GLU 531 28.57 7.21 1.64 26.94 19.1 i
VAL 532 0.00 0.00 0.00 0.00 0.0 i
LYS 533 1.46 0.01 0.00 1.46 0.9 i
ARG 534 79.79 30.62 0.00 79.79 40.8
VAL 535 0.00 0.00 0.00 0.00 0.0 i
GLY 536 0.14 0.00 0.14 0.00 0.2 i
ASP 537 5.28 0.01 0.01 5.27 4.7 i
THR 538 25.08 8.81 12.49 12.59 11.9 i
VAL 539 63.92 50.54 19.36 44.55 36.4
LEU 540 7.21 6.54 1.50 5.71 3.9 i
GLY 541 14.59 0.00 14.59 0.00 16.7 i
MET 542 18.90 17.90 7.51 11.39 7.2 i
ALA 543 26.34 23.59 12.74 13.61 21.0
THR 544 2.61 0.00 1.84 0.77 0.7 i
GLN 545 1.18 0.00 0.00 1.18 0.8 i
CYS 546 2.66 1.20 1.46 1.20 1.2 i
VAL 547 3.52 3.52 1.92 1.60 1.3 i
GLN 548 22.97 12.78 0.32 22.65 15.8 i
MET 549 31.37 31.37 0.00 31.37 19.8 i
LYS 550 133.19 87.37 1.77 131.41 79.9 o
ASN 551 22.80 0.74 0.66 22.14 19.4 i
VAL 552 0.93 0.00 0.93 0.00 0.0 i
GLN 553 60.64 10.28 21.81 38.83 27.0
ARG 554 190.24 89.14 13.37 176.86 90.5 o
THR 555 32.60 3.08 24.01 8.59 8.1 i
THR 556 66.21 64.30 0.88 65.33 61.5 o
PRO 557 99.55 98.91 1.04 98.51 93.6 o
GLN 558 104.85 55.02 2.73 102.11 71.1 o
THR 559 10.51 3.57 0.00 10.51 9.9 i
LEU 560 2.90 2.90 0.00 2.90 2.0 i
SER 561 23.67 12.14 0.44 23.24 30.0
ASN 562 17.76 2.97 0.00 17.76 15.5 i
LEU 563 3.81 3.81 0.55 3.26 2.2 i
CYS 564 0.00 0.00 0.00 0.00 0.0 i
LEU 565 3.24 3.24 0.00 3.24 2.2 i
LYS 566 4.82 2.88 0.00 4.82 2.9 i
ILE 567 0.20 0.20 0.00 0.20 0.1 i
ASN 568 0.00 0.00 0.00 0.00 0.0 i
VAL 569 2.45 0.31 2.30 0.14 0.1 i
LYS 570 5.60 2.96 2.65 2.95 1.8 i
LEU 571 29.86 14.81 22.09 7.77 5.3 i
GLY 572 40.64 19.30 40.64 0.00 46.6
GLY 573 4.06 0.00 4.06 0.00 4.7 i
VAL 574 19.27 19.27 0.00 19.27 15.8 i
ASN 575 1.02 1.00 0.00 1.02 0.9 i
ASN 576 16.58 0.07 2.83 13.74 12.0 i
ILE 577 10.31 10.31 2.79 7.53 5.1 i
LEU 578 1.65 0.73 0.94 0.71 0.5 i
LEU 579 27.92 27.92 0.00 27.92 19.1 i
PRO 580 55.54 49.05 6.55 48.99 46.6
GLN 581 144.00 73.62 36.84 107.15 74.6 o
GLY 582 32.01 31.54 32.01 0.00 36.7
ARG 583 57.69 7.33 24.65 33.03 16.9 i
PRO 584 9.63 8.03 8.49 1.13 1.1 i
PRO 585 81.05 77.62 7.42 73.64 70.0 o
VAL 586 3.90 3.90 2.62 1.28 1.0 i
PHE 587 27.89 7.08 21.40 6.49 3.6 i
GLN 588 144.95 49.00 37.77 107.17 74.6 o
GLN 589 75.91 24.83 3.94 71.97 50.1 o
PRO 590 42.54 42.54 8.56 33.98 32.3
VAL 591 3.02 1.54 1.47 1.54 1.3 i
ILE 592 0.00 0.00 0.00 0.00 0.0 i
PHE 593 0.30 0.30 0.00 0.30 0.2 i
LEU 594 0.03 0.03 0.00 0.03 0.0 i
GLY 595 0.00 0.00 0.00 0.00 0.0 i
ALA 596 0.00 0.00 0.00 0.00 0.0 i
ASP 597 12.31 0.03 0.00 12.31 10.9 i
VAL 598 6.94 0.03 6.90 0.03 0.0 i
THR 599 33.47 32.48 4.87 28.60 26.9
HIS 600 56.52 28.98 26.34 30.18 19.5 i
PRO 601 79.85 58.14 55.90 23.94 22.8
LYS 608 162.80 114.82 21.86 140.94 85.7 o
PRO 609 25.55 25.55 1.34 24.20 23.0
SER 610 0.00 0.00 0.00 0.00 0.0 i
ILE 611 2.07 2.07 0.00 2.07 1.4 i
ALA 612 0.02 0.02 0.00 0.02 0.0 i
ALA 613 0.00 0.00 0.00 0.00 0.0 i
VAL 614 0.00 0.00 0.00 0.00 0.0 i
VAL 615 0.00 0.00 0.00 0.00 0.0 i
GLY 616 0.00 0.00 0.00 0.00 0.0 i
SER 617 0.00 0.00 0.00 0.00 0.0 i
MET 618 1.56 0.05 1.51 0.05 0.0 i
ASP 619 29.69 25.25 0.76 28.93 25.6
ALA 620 62.15 61.27 1.94 60.20 92.8 o
HIS 621 53.28 38.49 2.12 51.17 33.1
PRO 622 1.31 0.29 1.02 0.29 0.3 i
ASN 623 3.44 0.65 0.06 3.38 3.0 i
ARG 624 44.81 25.51 0.00 44.81 22.9
TYR 625 0.08 0.08 0.00 0.08 0.0 i
CYS 626 0.93 0.46 0.13 0.80 0.8 i
ALA 627 5.35 0.26 5.09 0.26 0.4 i
THR 628 7.86 7.86 5.06 2.80 2.6 i
VAL 629 10.67 9.03 1.64 9.03 7.4 i
ARG 630 43.80 31.22 0.02 43.78 22.4
VAL 631 9.60 1.74 7.85 1.74 1.4 i
GLN 632 15.28 13.40 7.89 7.39 5.1 i
GLN 633 112.86 44.87 9.44 103.42 72.0 o
HIS 634 75.50 50.60 10.04 65.46 42.3
ARG 635 148.10 59.98 15.72 132.38 67.7 o
GLN 636 49.97 27.49 6.28 43.69 30.4
GLU 637 22.75 12.81 2.02 20.74 14.7 i
ILE 638 31.51 31.51 0.00 31.51 21.4
ILE 639 0.22 0.22 0.00 0.22 0.2 i
GLN 640 106.11 39.16 9.42 96.69 67.3 o
ASP 641 56.06 16.56 2.89 53.16 47.0
LEU 642 0.00 0.00 0.00 0.00 0.0 i
ALA 643 15.30 14.88 0.42 14.88 22.9
ALA 644 37.86 37.69 4.58 33.28 51.3 o
MET 645 0.00 0.00 0.00 0.00 0.0 i
VAL 646 0.01 0.01 0.00 0.01 0.0 i
ARG 647 82.96 28.46 0.00 82.96 42.4
GLU 648 66.93 35.82 4.02 62.91 44.6
LEU 649 0.69 0.69 0.00 0.69 0.5 i
LEU 650 2.80 0.91 1.89 0.91 0.6 i
ILE 651 65.36 65.36 0.19 65.17 44.2
GLN 652 25.30 4.97 0.00 25.30 17.6 i
PHE 653 3.47 3.47 0.00 3.47 1.9 i
TYR 654 99.75 60.60 0.81 98.94 51.2 o
LYS 655 128.47 63.11 35.45 93.02 56.5 o
SER 656 45.84 15.26 38.20 7.64 9.9 i
THR 657 25.98 23.92 12.18 13.80 13.0 i
ARG 658 178.35 81.87 12.15 166.20 85.0 o
PHE 659 97.25 97.25 4.21 93.04 51.7 o
LYS 660 94.08 66.44 7.89 86.19 52.4 o
PRO 661 1.47 1.47 0.00 1.47 1.4 i
THR 662 56.45 51.82 7.99 48.47 45.6
ARG 663 49.18 10.56 0.00 49.18 25.2
ILE 664 0.00 0.00 0.00 0.00 0.0 i
ILE 665 0.00 0.00 0.00 0.00 0.0 i
PHE 666 0.00 0.00 0.00 0.00 0.0 i
TYR 667 0.00 0.00 0.00 0.00 0.0 i
ARG 668 0.00 0.00 0.00 0.00 0.0 i
ASP 669 19.09 0.30 0.02 19.07 16.9 i
GLY 670 38.46 30.13 38.46 0.00 44.1
VAL 671 3.24 2.91 3.24 0.00 0.0 i
SER 672 64.07 32.31 0.61 63.46 82.0 o
GLU 673 87.97 34.84 11.98 75.99 53.8 o
GLY 674 74.27 46.19 74.27 0.00 85.2 o
GLN 675 59.08 18.01 0.53 58.55 40.7
PHE 676 16.12 15.77 0.35 15.76 8.8 i
GLN 677 91.06 68.28 4.46 86.60 60.3 o
GLN 678 112.32 41.69 5.86 106.46 74.1 o
VAL 679 0.00 0.00 0.00 0.00 0.0 i
LEU 680 0.75 0.70 0.05 0.70 0.5 i
HIS 681 102.24 78.83 3.83 98.41 63.7 o
HIS 682 62.00 54.08 4.14 57.86 37.4
GLU 683 0.00 0.00 0.00 0.00 0.0 i
LEU 684 8.06 8.06 0.00 8.06 5.5 i
LEU 685 96.66 95.23 1.43 95.23 65.1 o
ALA 686 7.08 7.08 2.36 4.72 7.3 i
ILE 687 0.00 0.00 0.00 0.00 0.0 i
ARG 688 67.81 39.19 0.00 67.81 34.7
GLU 689 73.69 28.50 2.85 70.84 50.2 o
ALA 690 0.40 0.40 0.40 0.00 0.0 i
CYS 691 1.78 1.43 0.00 1.78 1.7 i
ILE 692 91.55 86.07 5.48 86.07 58.4 o
LYS 693 124.56 90.16 26.70 97.86 59.5 o
LEU 694 48.75 22.27 26.84 21.91 15.0 i
GLU 695 85.14 40.93 11.47 73.66 52.2 o
LYS 696 163.50 129.31 12.98 150.52 91.5 o
ASP 697 112.77 42.39 23.43 89.34 79.1 o
TYR 698 20.92 20.70 4.07 16.85 8.7 i
GLN 699 139.97 43.00 26.80 113.17 78.8 o
PRO 700 11.50 6.74 10.21 1.29 1.2 i
GLY 701 14.55 12.88 14.55 0.00 16.7 i
ILE 702 2.36 2.36 0.00 2.36 1.6 i
THR 703 0.00 0.00 0.00 0.00 0.0 i
PHE 704 0.00 0.00 0.00 0.00 0.0 i
ILE 705 0.00 0.00 0.00 0.00 0.0 i
VAL 706 0.41 0.08 0.33 0.08 0.1 i
VAL 707 0.00 0.00 0.00 0.00 0.0 i
GLN 708 20.94 6.93 1.15 19.79 13.8 i
LYS 709 50.56 49.25 1.18 49.38 30.0
ARG 710 181.38 92.72 22.26 159.12 81.4 o
HIS 711 34.44 31.62 10.68 23.76 15.4 i
HIS 712 43.36 37.69 1.94 41.42 26.8
THR 713 2.82 2.07 0.75 2.07 2.0 i
ARG 714 3.94 2.11 0.00 3.94 2.0 i
LEU 715 3.03 0.19 2.84 0.19 0.1 i
PHE 716 3.88 3.88 0.81 3.06 1.7 i
CYS 717 7.00 0.55 6.40 0.61 0.6 i
THR 718 57.91 38.32 20.10 37.81 35.6
ASP 719 66.90 20.37 6.41 60.49 53.5 o
LYS 720 152.21 98.29 9.86 142.35 86.5 o
ASN 721 147.56 36.96 33.81 113.75 99.5 o
GLU 722 41.46 7.81 4.17 37.29 26.4
ARG 723 76.44 17.16 20.29 56.15 28.7
VAL 724 22.05 22.05 3.61 18.44 15.1 i
GLY 725 63.36 44.95 63.36 0.00 72.7 o
LYS 726 207.41 146.43 30.43 176.99 100.0 o
SER 727 6.23 5.67 2.97 3.26 4.2 i
GLY 728 5.83 3.94 5.83 0.00 6.7 i
ASN 729 1.05 0.49 0.40 0.65 0.6 i
ILE 730 1.30 0.94 0.36 0.94 0.6 i
PRO 731 12.90 12.90 0.45 12.45 11.8 i
ALA 732 7.73 0.66 7.06 0.66 1.0 i
GLY 733 0.00 0.00 0.00 0.00 0.0 i
THR 734 0.13 0.00 0.13 0.00 0.0 i
THR 735 0.19 0.01 0.19 0.00 0.0 i
VAL 736 1.30 1.30 1.30 0.00 0.0 i
ASP 737 1.68 0.25 0.09 1.59 1.4 i
THR 738 51.48 43.76 6.64 44.83 42.2
LYS 739 67.52 49.31 1.02 66.50 40.4
ILE 740 2.28 0.00 2.28 0.00 0.0 i
THR 741 5.24 2.49 3.56 1.68 1.6 i
HIS 742 36.83 26.18 7.70 29.13 18.8 i
PRO 743 12.20 0.50 11.84 0.37 0.3 i
THR 744 22.25 13.86 8.11 14.14 13.3 i
GLU 745 19.48 1.11 0.00 19.48 13.8 i
PHE 746 2.30 2.30 0.00 2.30 1.3 i
ASP 747 5.27 0.00 0.00 5.27 4.7 i
PHE 748 0.16 0.16 0.00 0.16 0.1 i
TYR 749 3.51 0.39 0.00 3.51 1.8 i
LEU 750 0.09 0.08 0.09 0.00 0.0 i
CYS 751 0.17 0.12 0.17 0.00 0.0 i
SER 752 0.00 0.00 0.00 0.00 0.0 i
HIS 753 6.16 6.13 0.01 6.15 4.0 i
ALA 754 13.50 9.65 4.33 9.17 14.1 i
GLY 755 8.64 1.82 8.64 0.00 9.9 i
ILE 756 69.09 53.80 21.28 47.80 32.5
GLN 757 57.16 27.08 5.30 51.86 36.1
GLY 758 7.82 4.38 7.82 0.00 9.0 i
THR 759 1.74 0.69 1.04 0.69 0.7 i
SER 760 2.85 1.59 1.60 1.26 1.6 i
ARG 761 32.68 15.70 0.29 32.39 16.6 i
PRO 762 0.44 0.44 0.00 0.44 0.4 i
SER 763 0.07 0.07 0.00 0.07 0.1 i
HIS 764 8.61 7.66 0.00 8.61 5.6 i
TYR 765 0.00 0.00 0.00 0.00 0.0 i
HIS 766 9.20 7.91 0.00 9.20 6.0 i
VAL 767 0.00 0.00 0.00 0.00 0.0 i
LEU 768 0.03 0.03 0.00 0.03 0.0 i
TRP 769 66.15 66.15 0.00 66.15 29.5
ASP 770 14.08 2.09 9.87 4.21 3.7 i
ASP 771 57.49 24.14 24.36 33.13 29.3
ASN 772 28.78 7.97 23.32 5.46 4.8 i
ARG 773 178.72 82.25 20.70 158.02 80.8 o
PHE 774 7.22 6.31 3.35 3.88 2.2 i
SER 775 46.72 39.36 2.89 43.82 56.6 o
SER 776 0.22 0.18 0.00 0.22 0.3 i
ASP 777 27.86 17.12 0.00 27.86 24.7
GLU 778 32.28 10.96 2.49 29.79 21.1
LEU 779 0.00 0.00 0.00 0.00 0.0 i
GLN 780 0.24 0.00 0.00 0.24 0.2 i
ILE 781 47.01 47.01 0.00 47.01 31.9
LEU 782 0.00 0.00 0.00 0.00 0.0 i
THR 783 0.00 0.00 0.00 0.00 0.0 i
TYR 784 1.89 0.17 0.00 1.89 1.0 i
GLN 785 10.83 0.23 0.00 10.83 7.5 i
LEU 786 0.00 0.00 0.00 0.00 0.0 i
CYS 787 0.00 0.00 0.00 0.00 0.0 i
HIS 788 1.24 0.03 1.24 0.00 0.0 i
THR 789 8.28 7.64 4.74 3.54 3.3 i
TYR 790 4.06 0.00 4.06 0.00 0.0 i
VAL 791 7.78 6.82 4.82 2.96 2.4 i
ARG 792 26.25 0.08 3.93 22.32 11.4 i
CYS 793 13.46 10.72 2.47 10.99 10.7 i
THR 794 19.40 6.08 1.17 18.23 17.2 i
ARG 795 59.68 18.27 0.10 59.58 30.5
SER 796 3.17 0.00 3.17 0.00 0.0 i
VAL 797 2.61 2.61 0.49 2.12 1.7 i
SER 798 1.25 0.00 0.12 1.13 1.5 i
ILE 799 8.76 8.76 0.00 8.76 5.9 i
PRO 800 0.00 0.00 0.00 0.00 0.0 i
ALA 801 0.00 0.00 0.00 0.00 0.0 i
PRO 802 0.00 0.00 0.00 0.00 0.0 i
ALA 803 0.01 0.00 0.01 0.00 0.0 i
TYR 804 29.82 13.86 0.00 29.82 15.4 i
TYR 805 0.00 0.00 0.00 0.00 0.0 i
ALA 806 0.00 0.00 0.00 0.00 0.0 i
HIS 807 74.19 53.88 0.00 74.19 48.0
LEU 808 18.93 17.39 1.74 17.19 11.8 i
VAL 809 0.91 0.33 0.58 0.33 0.3 i
ALA 810 0.06 0.00 0.06 0.00 0.0 i
PHE 811 105.99 105.99 1.36 104.64 58.1 o
ARG 812 12.72 3.17 0.65 12.07 6.2 i
ALA 813 1.45 1.45 0.82 0.64 1.0 i
ARG 814 73.48 54.23 5.22 68.26 34.9
TYR 815 53.34 35.01 2.05 51.29 26.6
HIS 816 2.20 1.49 0.03 2.17 1.4 i
LEU 817 139.91 128.14 20.98 118.93 81.3 o
HIS 839 140.53 101.79 26.65 113.88 73.7 o
GLN 840 147.64 61.75 17.13 130.51 90.8 o
ALA 841 41.93 41.93 0.00 41.93 64.6 o
LEU 842 68.71 68.71 0.00 68.71 47.0
ALA 843 38.12 32.42 5.70 32.42 50.0
LYS 844 129.71 96.22 14.55 115.16 70.0 o
ALA 845 36.25 35.90 10.09 26.16 40.3
VAL 846 1.48 1.39 0.09 1.39 1.1 i
GLN 847 96.99 47.18 3.23 93.77 65.3 o
VAL 848 15.40 6.43 9.74 5.66 4.6 i
HIS 849 43.50 30.95 7.19 36.31 23.5
GLN 850 144.15 52.20 10.36 133.79 93.1 o
ASP 851 85.49 27.62 7.54 77.95 69.0 o
THR 852 11.90 10.48 5.03 6.87 6.5 i
LEU 853 44.12 43.91 0.41 43.71 29.9
ARG 854 106.82 56.70 4.71 102.11 52.2 o
THR 855 23.06 22.38 0.68 22.38 21.1
MET 856 2.16 2.16 0.00 2.16 1.4 i
TYR 857 11.18 7.15 1.80 9.38 4.9 i
PHE 858 3.25 0.00 3.25 0.00 0.0 i
ALA 859 0.66 0.00 0.66 0.00 0.0 i

## Sheet: Sheet3
Probe radius : 1.400
Residue Total Apolar Backbone Sidechain Ratio(%) In/Out
PHE 23 176.00 169.35 12.16 163.83 91.0 o
LYS 24 115.34 106.99 5.58 109.75 66.7 o
PRO 25 7.19 5.67 1.52 5.67 5.4 i
PRO 26 30.05 30.05 5.92 24.13 22.9
PRO 27 89.46 87.00 4.62 84.84 80.6 o
ARG 28 31.42 11.98 16.70 14.72 7.5 i
PRO 29 53.63 25.89 37.09 16.54 15.7 i
ASP 30 57.74 47.27 12.61 45.13 39.9
PHE 31 89.26 87.14 2.24 87.02 48.3
GLY 32 11.58 3.25 11.58 0.00 13.3 i
THR 33 123.56 83.49 21.95 101.61 95.7 o
SER 34 34.90 22.60 12.25 22.65 29.3
GLY 35 29.11 13.83 29.11 0.00 33.4
ARG 36 129.94 94.05 11.79 118.15 60.4 o
THR 37 95.48 53.13 13.19 82.29 77.5 o
ILE 38 6.79 6.79 6.58 0.21 0.1 i
LYS 39 131.03 85.68 1.92 129.11 78.5 o
LEU 40 0.90 0.00 0.90 0.00 0.0 i
GLN 41 40.16 0.01 0.00 40.16 27.9
ALA 42 0.00 0.00 0.00 0.00 0.0 i
ASN 43 0.00 0.00 0.00 0.00 0.0 i
PHE 44 0.01 0.01 0.00 0.01 0.0 i
PHE 45 1.46 1.46 0.00 1.45 0.8 i
GLU 46 27.76 4.88 1.12 26.63 18.9 i
MET 47 5.64 0.18 5.64 0.00 0.0 i
ASP 48 85.88 22.43 9.34 76.55 67.7 o
ILE 49 12.22 4.90 7.32 4.90 3.3 i
PRO 50 30.38 30.38 11.97 18.41 17.5 i
LYS 51 112.48 74.16 11.87 100.61 61.2 o
ILE 52 77.63 77.63 12.37 65.26 44.3
ASP 53 52.99 14.92 3.66 49.33 43.7
ILE 54 0.01 0.01 0.00 0.01 0.0 i
TYR 55 42.77 12.11 0.00 42.77 22.1
HIS 56 30.60 25.93 0.00 30.60 19.8 i
TYR 57 1.51 0.00 0.00 1.51 0.8 i
GLU 58 63.46 10.61 1.00 62.46 44.2
LEU 59 0.09 0.09 0.04 0.05 0.0 i
ASP 60 60.65 11.31 3.85 56.81 50.3 o
ILE 61 8.71 6.92 1.79 6.92 4.7 i
LYS 62 117.45 72.76 2.73 114.73 69.7 o
PRO 63 86.69 86.49 8.10 78.59 74.7 o
GLU 64 126.44 29.43 28.58 97.87 69.3 o
LYS 65 193.79 128.15 30.18 163.61 99.5 o
CYS 66 29.61 4.40 15.35 14.25 13.9 i
PRO 67 88.07 88.07 14.66 73.40 69.8 o
ARG 68 123.85 34.85 2.15 121.70 62.2 o
ARG 69 78.99 58.23 0.70 78.29 40.0
VAL 70 49.21 49.21 0.97 48.24 39.4
ASN 71 12.21 0.08 0.01 12.20 10.7 i
ARG 72 14.31 1.11 1.73 12.58 6.4 i
GLU 73 66.82 26.29 0.03 66.78 47.3
ILE 74 0.01 0.01 0.00 0.01 0.0 i
VAL 75 2.87 2.87 0.00 2.87 2.4 i
GLU 76 52.04 20.70 0.83 51.21 36.3
HIS 77 64.30 52.57 0.97 63.33 41.0
MET 78 0.01 0.01 0.01 0.00 0.0 i
VAL 79 24.29 24.29 0.00 24.29 19.9 i
GLN 80 94.74 28.31 8.70 86.05 59.9 o
HIS 81 112.69 75.75 25.29 87.40 56.5 o
PHE 82 27.77 27.77 0.00 27.77 15.4 i
LYS 83 95.35 80.84 1.08 94.27 57.3 o
THR 84 136.85 84.38 32.08 104.77 98.7 o
GLN 85 103.55 54.27 25.41 78.14 54.4 o
ILE 86 15.15 13.95 2.04 13.12 8.9 i
PHE 87 0.00 0.00 0.00 0.00 0.0 i
GLY 88 29.36 25.71 29.36 0.00 33.7
ASP 89 135.57 46.20 18.95 116.62 100.0 o
ARG 90 57.06 20.77 6.96 50.10 25.6
LYS 91 81.05 45.41 0.21 80.83 49.1
PRO 92 4.63 1.92 2.71 1.92 1.8 i
VAL 93 0.00 0.00 0.00 0.00 0.0 i
PHE 94 0.48 0.16 0.32 0.16 0.1 i
ASP 95 32.58 14.87 10.43 22.15 19.6 i
GLY 96 0.00 0.00 0.00 0.00 0.0 i
ARG 97 126.22 51.04 2.88 123.34 63.1 o
LYS 98 102.31 59.84 0.00 102.31 62.2 o
ASN 99 40.35 0.25 0.00 40.35 35.3
LEU 100 0.00 0.00 0.00 0.00 0.0 i
TYR 101 8.40 0.33 0.00 8.40 4.3 i
THR 102 0.00 0.00 0.00 0.00 0.0 i
ALA 103 6.27 5.63 0.63 5.63 8.7 i
MET 104 121.93 121.93 0.00 121.93 77.0 o
PRO 105 58.13 51.56 6.57 51.56 49.0
LEU 106 5.33 0.00 5.33 0.00 0.0 i
PRO 107 93.12 71.78 40.71 52.40 49.8
ILE 108 23.63 15.77 16.76 6.87 4.7 i
GLY 109 47.45 7.49 47.45 0.00 54.4 o
ARG 110 103.40 58.95 26.86 76.53 39.1
ASP 111 107.37 43.64 4.03 103.33 91.4 o
LYS 112 107.41 51.74 23.18 84.23 51.2 o
VAL 113 32.42 32.42 3.96 28.46 23.3
GLU 114 104.66 47.38 22.06 82.61 58.5 o
LEU 115 24.64 22.52 8.69 15.96 10.9 i
GLU 116 92.65 27.78 8.32 84.34 59.7 o
VAL 117 3.24 3.24 2.97 0.27 0.2 i
THR 118 63.42 45.24 4.70 58.72 55.3 o
LEU 119 92.53 75.08 44.25 48.28 33.0
ARG 126 192.23 70.17 33.27 158.96 81.3 o
ILE 127 78.61 65.15 13.46 65.15 44.2
PHE 128 18.65 18.65 0.27 18.38 10.2 i
LYS 129 117.73 87.68 1.13 116.61 70.9 o
VAL 130 0.07 0.07 0.00 0.07 0.1 i
SER 131 5.75 2.15 0.36 5.39 7.0 i
ILE 132 0.17 0.17 0.17 0.00 0.0 i
LYS 133 39.53 39.53 0.00 39.53 24.0
TRP 134 76.47 74.30 2.17 74.30 33.1
VAL 135 78.65 55.01 27.40 51.25 41.9
SER 136 56.80 36.59 5.83 50.97 65.9 o
CYS 137 46.88 14.78 16.33 30.55 29.9
VAL 138 11.41 11.41 4.36 7.05 5.8 i
SER 139 35.44 26.64 2.11 33.33 43.1
LEU 140 0.01 0.01 0.00 0.01 0.0 i
GLN 141 73.52 40.65 0.00 73.52 51.2 o
ALA 142 46.59 42.99 5.39 41.20 63.5 o
LEU 143 1.18 1.18 0.00 1.18 0.8 i
HIS 144 46.11 31.96 6.56 39.54 25.6
ASP 145 37.75 8.96 4.67 33.07 29.3
ALA 146 5.99 5.00 1.13 4.85 7.5 i
LEU 147 5.43 5.43 0.00 5.43 3.7 i
SER 148 44.52 19.04 17.13 27.39 35.4
GLY 149 26.03 23.68 26.03 0.00 29.9
ARG 150 167.98 71.37 29.19 138.79 71.0 o
LEU 151 155.80 118.17 57.96 97.84 66.9 o
VAL 154 78.74 40.81 38.29 40.45 33.1
PRO 155 32.45 32.45 8.84 23.60 22.4
PHE 156 142.40 141.84 0.84 141.56 78.6 o
GLU 157 106.27 56.22 3.26 103.01 73.0 o
THR 158 3.49 0.00 0.00 3.49 3.3 i
ILE 159 20.88 20.88 0.00 20.88 14.2 i
GLN 160 71.54 23.88 0.90 70.65 49.2
ALA 161 0.00 0.00 0.00 0.00 0.0 i
LEU 162 0.00 0.00 0.00 0.00 0.0 i
ASP 163 19.86 4.78 0.02 19.85 17.6 i
VAL 164 6.54 6.49 0.13 6.41 5.2 i
VAL 165 0.62 0.00 0.62 0.00 0.0 i
MET 166 0.47 0.35 0.12 0.35 0.2 i
ARG 167 26.65 24.13 0.00 26.65 13.6 i
HIS 168 5.77 4.55 0.11 5.67 3.7 i
LEU 169 49.88 49.86 0.02 49.86 34.1
PRO 170 10.91 10.91 0.03 10.88 10.3 i
SER 171 1.77 0.01 0.00 1.77 2.3 i
MET 172 48.03 23.88 24.14 23.88 15.1 i
ARG 173 133.13 51.31 28.40 104.72 53.6 o
TYR 174 51.63 27.93 6.61 45.03 23.3
THR 175 40.79 22.06 1.14 39.65 37.3
PRO 176 47.90 31.42 16.48 31.42 29.9
VAL 177 31.84 29.05 7.92 23.92 19.6 i
GLY 178 76.38 51.65 76.38 0.00 87.6 o
ARG 179 151.04 54.13 3.06 147.98 75.7 o
SER 180 11.77 4.41 0.11 11.66 15.1 i
PHE 181 1.06 0.87 0.19 0.87 0.5 i
PHE 182 4.86 4.86 1.19 3.67 2.0 i
THR 183 58.69 36.89 3.21 55.48 52.2 o
ALA 184 67.80 47.90 20.00 47.80 73.7 o
SER 185 96.93 64.72 67.01 29.93 38.7
SER 189 116.01 52.56 56.37 59.64 77.1 o
ASN 190 41.15 2.40 1.51 39.64 34.7
PRO 191 99.79 94.16 6.05 93.74 89.1 o
LEU 192 16.11 3.95 16.11 0.00 0.0 i
GLY 193 37.22 37.09 37.22 0.00 42.7
GLY 194 16.88 13.96 16.88 0.00 19.4 i
GLY 195 0.62 0.62 0.62 0.00 0.7 i
ARG 196 12.05 0.09 2.90 9.15 4.7 i
GLU 197 24.10 4.76 0.00 24.10 17.1 i
VAL 198 1.02 0.22 0.80 0.22 0.2 i
TRP 199 18.57 18.54 0.00 18.57 8.3 i
PHE 200 78.00 72.39 5.61 72.39 40.2
GLY 201 17.96 12.90 17.96 0.00 20.6
PHE 202 12.71 12.71 0.00 12.71 7.1 i
HIS 203 11.91 10.32 0.00 11.91 7.7 i
GLN 204 0.47 0.35 0.00 0.47 0.3 i
SER 205 11.83 10.38 0.00 11.83 15.3 i
VAL 206 8.37 0.06 8.31 0.06 0.1 i
ARG 207 54.46 12.12 0.00 54.46 27.9
PRO 208 25.19 21.91 3.27 21.91 20.8
SER 209 0.12 0.12 0.00 0.12 0.2 i
LEU 210 47.65 45.92 1.73 45.92 31.4
TRP 211 164.93 142.36 14.38 150.55 67.0 o
LYS 212 78.71 41.65 3.02 75.69 46.0
MET 213 2.71 1.67 1.04 1.67 1.1 i
MET 214 0.00 0.00 0.00 0.00 0.0 i
LEU 215 0.00 0.00 0.00 0.00 0.0 i
ASN 216 2.63 0.00 0.00 2.63 2.3 i
ILE 217 0.12 0.12 0.00 0.12 0.1 i
ASP 218 0.18 0.00 0.00 0.18 0.2 i
VAL 219 20.42 18.92 1.50 18.92 15.5 i
SER 220 15.51 7.05 9.09 6.42 8.3 i
ALA 221 5.63 4.22 1.41 4.22 6.5 i
THR 222 13.19 8.10 0.00 13.19 12.4 i
ALA 223 4.23 4.23 0.00 4.23 6.5 i
PHE 224 0.11 0.11 0.00 0.11 0.1 i
TYR 225 2.37 1.53 0.39 1.98 1.0 i
LYS 226 81.95 45.65 0.43 81.52 49.6
ALA 227 55.98 36.14 19.88 36.10 55.6 o
GLN 228 12.28 9.12 4.65 7.63 5.3 i
PRO 229 58.95 58.95 0.00 58.95 56.0 o
VAL 230 0.00 0.00 0.00 0.00 0.0 i
ILE 231 16.60 16.60 0.00 16.60 11.3 i
GLU 232 75.59 34.91 0.00 75.59 53.5 o
PHE 233 0.07 0.07 0.00 0.07 0.0 i
VAL 234 0.00 0.00 0.00 0.00 0.0 i
CYS 235 12.73 7.69 0.04 12.69 12.4 i
GLU 236 62.78 32.94 15.50 47.28 33.5
VAL 237 6.99 4.22 5.43 1.56 1.3 i
LEU 238 15.63 6.02 12.87 2.75 1.9 i
ASP 239 125.53 43.25 28.14 97.39 86.2 o
PHE 240 53.75 43.22 15.70 38.05 21.1
LYS 241 216.55 142.20 40.20 176.35 100.0 o
SER 242 64.08 43.63 14.35 49.73 64.3 o
ILE 243 12.80 12.12 0.69 12.12 8.2 i
GLU 244 120.85 64.97 31.51 89.34 63.3 o
GLN 247 74.45 16.40 61.05 13.40 9.3 i
LYS 248 131.86 99.91 1.18 130.68 79.4 o
PRO 249 76.87 67.48 9.64 67.23 63.9 o
LEU 250 20.59 1.95 18.65 1.94 1.3 i
THR 251 85.96 85.34 9.48 76.48 72.0 o
ASP 252 87.60 40.92 4.86 82.74 73.2 o
SER 253 79.05 66.35 15.65 63.40 81.9 o
GLN 254 42.69 19.33 2.37 40.32 28.1
ARG 255 32.98 6.35 0.00 32.98 16.9 i
VAL 256 96.95 95.85 1.44 95.51 78.1 o
LYS 257 100.02 63.21 2.81 97.21 59.1 o
PHE 258 0.00 0.00 0.00 0.00 0.0 i
THR 259 19.59 19.59 0.00 19.59 18.4 i
LYS 260 128.69 82.91 9.83 118.86 72.3 o
GLU 261 17.45 2.43 0.00 17.45 12.4 i
ILE 262 0.00 0.00 0.00 0.00 0.0 i
LYS 263 101.49 56.78 8.07 93.42 56.8 o
GLY 264 37.71 30.00 37.71 0.00 43.2
LEU 265 14.92 14.92 0.03 14.88 10.2 i
LYS 266 57.26 32.48 0.00 57.26 34.8
VAL 267 0.00 0.00 0.00 0.00 0.0 i
GLU 268 58.57 9.73 0.00 58.57 41.5
ILE 269 62.45 43.20 19.25 43.20 29.3
THR 270 107.77 57.20 65.09 42.69 40.2
ARG 277 196.07 82.11 43.90 152.17 77.8 o
LYS 278 108.16 54.95 19.65 88.52 53.8 o
TYR 279 31.65 24.19 7.18 24.47 12.7 i
ARG 280 118.97 62.50 1.77 117.20 60.0 o
VAL 281 0.23 0.00 0.23 0.00 0.0 i
CYS 282 36.57 31.36 7.88 28.69 28.0
ASN 283 56.54 4.98 0.00 56.54 49.5
VAL 284 4.69 0.00 4.69 0.00 0.0 i
THR 285 12.96 12.96 8.93 4.03 3.8 i
ARG 286 165.55 76.41 19.40 146.15 74.8 o
ARG 287 119.30 53.03 0.73 118.56 60.6 o
PRO 288 30.36 30.36 0.84 29.52 28.1
ALA 289 1.62 1.62 0.00 1.62 2.5 i
SER 290 37.05 22.46 11.05 26.00 33.6
HIS 291 110.05 90.71 2.89 107.16 69.3 o
GLN 292 17.27 0.00 0.00 17.27 12.0 i
THR 293 41.86 19.15 6.09 35.78 33.7
PHE 294 1.58 1.58 0.54 1.04 0.6 i
PRO 295 61.74 49.58 12.16 49.58 47.1
LEU 296 51.39 51.39 1.76 49.64 34.0
GLN 297 107.63 26.50 16.87 90.77 63.2 o
GLN 298 81.11 28.13 10.40 70.71 49.2
GLU 299 182.37 82.23 32.30 150.06 100.0 o
SER 300 92.78 61.91 44.41 48.37 62.5 o
GLY 301 42.50 31.30 42.50 0.00 48.7
GLN 302 130.20 40.75 10.94 119.27 83.0 o
THR 303 82.29 35.51 18.78 63.50 59.8 o
VAL 304 73.48 73.48 5.20 68.29 55.8 o
GLU 305 99.95 59.85 17.14 82.81 58.6 o
CYS 306 14.00 8.14 5.28 8.72 8.5 i
THR 307 37.20 34.46 0.09 37.12 35.0
VAL 308 0.70 0.70 0.04 0.67 0.5 i
ALA 309 21.45 19.74 1.71 19.74 30.4
GLN 310 79.73 29.61 2.14 77.58 54.0 o
TYR 311 16.59 10.00 0.70 15.89 8.2 i
PHE 312 7.29 7.29 0.00 7.29 4.0 i
LYS 313 105.26 57.22 4.28 100.98 61.4 o
ASP 314 82.28 36.63 14.83 67.45 59.7 o
ARG 315 143.69 50.30 13.21 130.48 66.7 o
HIS 316 76.21 49.46 22.76 53.45 34.6
LYS 317 175.78 121.10 28.38 147.40 89.6 o
LEU 318 70.51 70.51 0.80 69.71 47.7
VAL 319 113.04 103.29 11.14 101.90 83.3 o
LEU 320 9.51 2.66 6.85 2.66 1.8 i
ARG 321 161.49 72.89 23.70 137.79 70.5 o
TYR 322 32.85 14.96 4.09 28.77 14.9 i
PRO 323 49.58 49.58 0.00 49.58 47.1
HIS 324 36.53 31.48 4.04 32.49 21.0
LEU 325 2.54 2.26 0.28 2.26 1.5 i
PRO 326 6.55 6.02 0.54 6.02 5.7 i
CYS 327 0.00 0.00 0.00 0.00 0.0 i
LEU 328 0.00 0.00 0.00 0.00 0.0 i
GLN 329 19.49 0.57 0.00 19.49 13.6 i
VAL 330 0.11 0.00 0.11 0.00 0.0 i
GLY 331 47.52 39.10 47.52 0.00 54.5 o
GLN 332 149.82 47.51 14.00 135.83 94.5 o
GLU 333 135.53 75.85 33.28 102.25 72.4 o
HIS 336 92.15 56.57 18.68 73.46 47.5
THR 337 34.75 10.76 0.32 34.43 32.4
TYR 338 15.50 2.68 0.41 15.09 7.8 i
LEU 339 0.11 0.11 0.00 0.11 0.1 i
PRO 340 3.78 3.78 1.12 2.67 2.5 i
LEU 341 2.83 1.33 1.50 1.33 0.9 i
GLU 342 40.40 12.58 22.95 17.46 12.4 i
VAL 343 9.91 9.91 0.07 9.84 8.0 i
CYS 344 0.64 0.00 0.64 0.00 0.0 i
ASN 345 30.84 4.53 0.00 30.84 27.0
ILE 346 1.32 0.00 1.32 0.00 0.0 i
VAL 347 15.22 15.22 0.40 14.82 12.1 i
ALA 348 61.19 47.84 13.46 47.73 73.5 o
GLY 349 26.22 10.22 26.22 0.00 30.1
GLN 350 24.47 21.78 6.27 18.19 12.7 i
ARG 351 72.52 12.17 7.20 65.31 33.4
CYS 352 10.83 0.39 10.44 0.39 0.4 i
ILE 353 153.63 132.36 25.18 128.46 87.2 o
LYS 354 60.50 56.78 11.87 48.62 29.6
LYS 355 175.22 121.00 20.44 154.78 94.1 o
LEU 356 20.25 17.25 3.00 17.25 11.8 i
THR 357 78.12 76.59 11.78 66.34 62.5 o
ASP 358 95.81 36.88 3.31 92.49 81.9 o
ASN 359 116.77 32.40 3.23 113.53 99.3 o
GLN 360 12.05 5.84 0.66 11.38 7.9 i
THR 361 25.34 22.34 0.00 25.34 23.9
SER 362 60.10 36.19 5.67 54.42 70.3 o
THR 363 34.50 16.31 0.00 34.50 32.5
MET 364 4.11 4.11 0.00 4.11 2.6 i
ILE 365 21.95 21.91 0.53 21.42 14.5 i
ARG 366 158.80 90.09 14.69 144.11 73.7 o
ALA 367 41.63 29.51 24.46 17.17 26.5
THR 368 21.25 13.86 8.01 13.23 12.5 i
ALA 369 40.08 23.45 24.23 15.84 24.4
ARG 370 70.88 41.65 13.63 57.26 29.3
SER 371 23.24 17.46 3.49 19.76 25.5
ALA 372 1.62 1.62 0.00 1.62 2.5 i
PRO 373 35.19 34.84 2.79 32.40 30.8
ASP 374 75.44 11.88 4.61 70.83 62.7 o
ARG 375 16.21 0.03 0.00 16.21 8.3 i
GLN 376 27.62 7.85 0.00 27.62 19.2 i
GLU 377 97.70 38.22 0.05 97.65 69.2 o
GLU 378 58.74 15.71 1.18 57.56 40.8
ILE 379 0.00 0.00 0.00 0.00 0.0 i
SER 380 38.47 23.01 3.08 35.39 45.7
LYS 381 103.93 69.01 1.50 102.42 62.3 o
LEU 382 29.43 29.43 4.08 25.34 17.3 i
MET 383 8.48 4.57 3.91 4.57 2.9 i
ARG 384 143.56 85.12 17.63 125.94 64.4 o
SER 385 88.58 59.45 34.42 54.16 70.0 o
ALA 386 33.44 17.40 28.46 4.98 7.7 i
ASP 387 65.21 19.98 5.44 59.77 52.9 o
PHE 388 8.29 6.62 1.67 6.62 3.7 i
ASN 389 52.58 24.14 3.33 49.25 43.1
THR 390 81.80 60.80 14.12 67.68 63.7 o
ASP 391 8.28 5.07 3.97 4.31 3.8 i
PRO 392 60.36 58.66 8.43 51.94 49.4
TYR 393 30.06 7.72 0.00 30.06 15.6 i
VAL 394 0.00 0.00 0.00 0.00 0.0 i
ARG 395 133.90 44.63 14.62 119.27 61.0 o
GLU 396 49.03 10.04 22.52 26.51 18.8 i
PHE 397 0.28 0.28 0.27 0.01 0.0 i
GLY 398 46.92 33.84 46.92 0.00 53.8 o
ILE 399 2.30 0.12 2.29 0.01 0.0 i
MET 400 111.40 111.20 0.19 111.20 70.2 o
VAL 401 4.10 0.77 3.48 0.62 0.5 i
LYS 402 98.11 61.91 9.87 88.24 53.6 o
ASP 403 82.98 28.53 12.05 70.94 62.8 o
GLU 404 112.96 64.33 5.76 107.20 75.9 o
MET 405 13.59 7.49 6.11 7.49 4.7 i
THR 406 6.15 6.14 4.64 1.51 1.4 i
ASP 407 98.06 39.94 7.24 90.81 80.4 o
VAL 408 6.29 5.13 6.24 0.05 0.0 i
THR 409 71.74 37.54 6.23 65.51 61.7 o
GLY 410 0.00 0.00 0.00 0.00 0.0 i
ARG 411 17.78 17.73 0.00 17.78 9.1 i
VAL 412 20.51 17.03 3.48 17.03 13.9 i
LEU 413 1.34 0.72 0.63 0.72 0.5 i
GLN 414 143.28 48.14 12.77 130.51 90.8 o
PRO 415 39.55 33.14 6.41 33.14 31.5
PRO 416 9.25 9.25 9.23 0.02 0.0 i
SER 417 30.26 1.93 2.52 27.75 35.8
ILE 418 0.32 0.32 0.00 0.32 0.2 i
LEU 419 32.13 32.13 0.00 32.13 22.0
TYR 420 0.61 0.00 0.61 0.00 0.0 i
GLY 421 8.71 8.69 8.71 0.00 10.0 i
GLY 422 51.57 29.16 51.57 0.00 59.1 o
ARG 423 192.87 92.99 39.95 152.92 78.2 o
ASN 424 57.53 28.31 19.65 37.88 33.1
LYS 425 142.75 104.45 5.41 137.34 83.5 o
ALA 426 22.53 22.53 8.39 14.14 21.8
ILE 427 89.07 66.50 22.57 66.50 45.1
ALA 428 4.21 4.21 3.23 0.98 1.5 i
THR 429 87.40 58.41 9.92 77.48 73.0 o
PRO 430 4.11 0.25 3.86 0.25 0.2 i
VAL 431 104.70 100.89 7.55 97.15 79.4 o
GLN 432 95.70 30.74 13.72 81.98 57.0 o
GLY 433 3.00 0.65 3.00 0.00 3.4 i
VAL 434 55.18 52.75 2.42 52.75 43.1
TRP 435 17.93 16.34 11.90 6.03 2.7 i
ASP 436 50.73 25.73 1.55 49.19 43.5
MET 437 22.48 11.98 11.96 10.52 6.6 i
ARG 438 180.61 99.75 10.54 170.08 87.0 o
ASN 439 136.49 46.08 25.82 110.67 96.8 o
LYS 440 33.16 18.32 1.47 31.69 19.3 i
GLN 441 35.65 4.40 0.00 35.65 24.8
PHE 442 2.74 0.14 2.61 0.14 0.1 i
HIS 443 53.94 28.56 15.83 38.11 24.7
THR 444 60.55 57.05 7.89 52.66 49.6
GLY 445 22.73 2.30 22.73 0.00 26.1
ILE 446 41.93 41.93 1.67 40.25 27.3
GLU 447 101.10 23.51 9.18 91.91 65.1 o
ILE 448 0.99 0.99 0.00 0.99 0.7 i
LYS 449 127.37 90.70 14.43 112.93 68.7 o
VAL 450 36.65 36.65 0.22 36.43 29.8
TRP 451 2.19 2.19 0.00 2.19 1.0 i
ALA 452 0.00 0.00 0.00 0.00 0.0 i
ILE 453 0.29 0.29 0.00 0.29 0.2 i
ALA 454 0.00 0.00 0.00 0.00 0.0 i
CYS 455 0.00 0.00 0.00 0.00 0.0 i
PHE 456 2.65 1.79 0.86 1.79 1.0 i
ALA 457 0.00 0.00 0.00 0.00 0.0 i
PRO 458 27.60 27.60 4.48 23.12 22.0
GLN 459 90.03 27.69 3.50 86.53 60.2 o
ARG 460 185.30 80.61 34.59 150.71 77.1 o
GLN 461 81.70 34.60 8.04 73.66 51.3 o
CYS 462 0.00 0.00 0.00 0.00 0.0 i
THR 463 49.15 47.92 0.00 49.15 46.3
GLU 464 111.65 36.35 2.76 108.90 77.1 o
VAL 465 107.11 104.98 2.77 104.34 85.3 o
HIS 466 44.56 29.57 0.96 43.60 28.2
LEU 467 10.19 10.19 0.00 10.19 7.0 i
LYS 468 142.90 103.97 7.29 135.61 82.4 o
SER 469 53.40 30.30 1.67 51.73 66.8 o
PHE 470 0.21 0.21 0.00 0.21 0.1 i
THR 471 4.13 2.32 0.06 4.07 3.8 i
GLU 472 108.44 42.66 6.58 101.87 72.1 o
GLN 473 60.44 6.08 0.00 60.44 42.1
LEU 474 0.59 0.59 0.00 0.59 0.4 i
ARG 475 43.57 9.08 0.00 43.57 22.3
LYS 476 102.57 64.09 0.00 102.57 62.4 o
ILE 477 24.91 24.88 0.03 24.88 16.9 i
SER 478 0.00 0.00 0.00 0.00 0.0 i
ARG 479 118.49 65.16 9.21 109.28 55.9 o
ASP 480 88.06 34.20 11.18 76.88 68.0 o
ALA 481 5.73 5.73 2.42 3.31 5.1 i
GLY 482 17.65 11.41 17.65 0.00 20.2
MET 483 0.00 0.00 0.00 0.00 0.0 i
PRO 484 29.76 29.76 0.07 29.69 28.2
ILE 485 2.84 2.77 0.07 2.77 1.9 i
GLN 486 75.84 26.61 4.69 71.16 49.5
GLY 487 45.43 41.40 45.43 0.00 52.1 o
GLN 488 107.42 61.88 10.50 96.92 67.4 o
PRO 489 25.16 11.09 14.06 11.09 10.5 i
CYS 490 54.93 35.86 32.83 22.10 21.6
PHE 491 19.88 19.88 8.19 11.69 6.5 i
CYS 492 58.46 20.08 25.04 33.42 32.7
LYS 493 118.06 78.91 3.97 114.09 69.4 o
TYR 494 58.48 44.18 14.31 44.18 22.9
ALA 495 19.56 19.56 12.31 7.26 11.2 i
GLN 496 105.27 68.93 15.65 89.62 62.4 o
GLY 497 38.04 34.88 38.04 0.00 43.6
ALA 498 21.92 19.86 2.06 19.86 30.6
ASP 499 128.30 55.44 30.57 97.73 86.5 o
SER 500 34.41 34.22 1.29 33.12 42.8
VAL 501 0.22 0.09 0.13 0.09 0.1 i
GLU 502 44.45 12.57 0.39 44.06 31.2
PRO 503 83.49 76.37 14.17 69.31 65.9 o
MET 504 21.71 21.71 6.37 15.35 9.7 i
PHE 505 0.00 0.00 0.00 0.00 0.0 i
ARG 506 111.05 55.05 1.56 109.48 56.0 o
HIS 507 94.42 76.81 8.03 86.39 55.9 o
LEU 508 0.00 0.00 0.00 0.00 0.0 i
LYS 509 98.16 63.74 11.03 87.12 53.0 o
ASN 510 120.77 42.23 35.60 85.17 74.5 o
THR 511 67.01 27.77 32.74 34.27 32.3
TYR 512 56.76 38.86 5.85 50.91 26.4
ALA 513 96.04 84.57 20.34 75.70 100.0 o
GLY 514 60.30 50.99 60.30 0.00 69.2 o
LEU 515 28.78 5.81 22.97 5.81 4.0 i
GLN 516 54.12 25.68 11.43 42.68 29.7
LEU 517 3.03 3.03 0.39 2.65 1.8 i
VAL 518 0.25 0.25 0.00 0.25 0.2 i
VAL 519 0.31 0.31 0.00 0.31 0.3 i
VAL 520 0.00 0.00 0.00 0.00 0.0 i
ILE 521 0.00 0.00 0.00 0.00 0.0 i
LEU 522 1.37 1.37 0.00 1.37 0.9 i
PRO 523 45.54 34.56 12.31 33.23 31.6
GLY 524 38.84 37.72 38.84 0.00 44.5
LYS 525 168.85 105.24 27.09 141.77 86.2 o
THR 526 26.30 15.69 4.85 21.45 20.2
PRO 527 111.50 108.95 11.46 100.04 95.1 o
VAL 528 6.23 6.23 0.00 6.23 5.1 i
TYR 529 11.25 0.37 0.00 11.25 5.8 i
ALA 530 17.27 16.89 0.37 16.89 26.0
GLU 531 28.57 7.21 1.64 26.94 19.1 i
VAL 532 0.00 0.00 0.00 0.00 0.0 i
LYS 533 1.46 0.01 0.00 1.46 0.9 i
ARG 534 79.79 30.62 0.00 79.79 40.8
VAL 535 0.00 0.00 0.00 0.00 0.0 i
GLY 536 0.14 0.00 0.14 0.00 0.2 i
ASP 537 5.28 0.01 0.01 5.27 4.7 i
THR 538 25.08 8.81 12.49 12.59 11.9 i
VAL 539 63.92 50.54 19.36 44.55 36.4
LEU 540 7.21 6.54 1.50 5.71 3.9 i
GLY 541 14.59 0.00 14.59 0.00 16.7 i
MET 542 18.90 17.90 7.51 11.39 7.2 i
ALA 543 26.34 23.59 12.74 13.61 21.0
THR 544 2.61 0.00 1.84 0.77 0.7 i
GLN 545 1.18 0.00 0.00 1.18 0.8 i
CYS 546 2.66 1.20 1.46 1.20 1.2 i
VAL 547 3.52 3.52 1.92 1.60 1.3 i
GLN 548 22.97 12.78 0.32 22.65 15.8 i
MET 549 31.37 31.37 0.00 31.37 19.8 i
LYS 550 133.19 87.37 1.77 131.41 79.9 o
ASN 551 22.80 0.74 0.66 22.14 19.4 i
VAL 552 0.93 0.00 0.93 0.00 0.0 i
GLN 553 60.64 10.28 21.81 38.83 27.0
ARG 554 190.24 89.14 13.37 176.86 90.5 o
THR 555 32.60 3.08 24.01 8.59 8.1 i
THR 556 66.21 64.30 0.88 65.33 61.5 o
PRO 557 99.55 98.91 1.04 98.51 93.6 o
GLN 558 104.85 55.02 2.73 102.11 71.1 o
THR 559 10.51 3.57 0.00 10.51 9.9 i
LEU 560 2.90 2.90 0.00 2.90 2.0 i
SER 561 23.67 12.14 0.44 23.24 30.0
ASN 562 17.76 2.97 0.00 17.76 15.5 i
LEU 563 3.81 3.81 0.55 3.26 2.2 i
CYS 564 0.00 0.00 0.00 0.00 0.0 i
LEU 565 3.24 3.24 0.00 3.24 2.2 i
LYS 566 4.82 2.88 0.00 4.82 2.9 i
ILE 567 0.20 0.20 0.00 0.20 0.1 i
ASN 568 0.00 0.00 0.00 0.00 0.0 i
VAL 569 2.45 0.31 2.30 0.14 0.1 i
LYS 570 5.60 2.96 2.65 2.95 1.8 i
LEU 571 29.86 14.81 22.09 7.77 5.3 i
GLY 572 40.64 19.30 40.64 0.00 46.6
GLY 573 4.06 0.00 4.06 0.00 4.7 i
VAL 574 19.27 19.27 0.00 19.27 15.8 i
ASN 575 1.02 1.00 0.00 1.02 0.9 i
ASN 576 16.58 0.07 2.83 13.74 12.0 i
ILE 577 10.31 10.31 2.79 7.53 5.1 i
LEU 578 1.65 0.73 0.94 0.71 0.5 i
LEU 579 27.92 27.92 0.00 27.92 19.1 i
PRO 580 55.54 49.05 6.55 48.99 46.6
GLN 581 144.00 73.62 36.84 107.15 74.6 o
GLY 582 32.01 31.54 32.01 0.00 36.7
ARG 583 57.69 7.33 24.65 33.03 16.9 i
PRO 584 9.63 8.03 8.49 1.13 1.1 i
PRO 585 81.05 77.62 7.42 73.64 70.0 o
VAL 586 3.90 3.90 2.62 1.28 1.0 i
PHE 587 27.89 7.08 21.40 6.49 3.6 i
GLN 588 144.95 49.00 37.77 107.17 74.6 o
GLN 589 75.91 24.83 3.94 71.97 50.1 o
PRO 590 42.54 42.54 8.56 33.98 32.3
VAL 591 3.02 1.54 1.47 1.54 1.3 i
ILE 592 0.00 0.00 0.00 0.00 0.0 i
PHE 593 0.30 0.30 0.00 0.30 0.2 i
LEU 594 0.03 0.03 0.00 0.03 0.0 i
GLY 595 0.00 0.00 0.00 0.00 0.0 i
ALA 596 0.00 0.00 0.00 0.00 0.0 i
ASP 597 12.31 0.03 0.00 12.31 10.9 i
VAL 598 6.94 0.03 6.90 0.03 0.0 i
THR 599 33.47 32.48 4.87 28.60 26.9
HIS 600 56.52 28.98 26.34 30.18 19.5 i
PRO 601 79.85 58.14 55.90 23.94 22.8
LYS 608 162.80 114.82 21.86 140.94 85.7 o
PRO 609 25.55 25.55 1.34 24.20 23.0
SER 610 0.00 0.00 0.00 0.00 0.0 i
ILE 611 2.07 2.07 0.00 2.07 1.4 i
ALA 612 0.02 0.02 0.00 0.02 0.0 i
ALA 613 0.00 0.00 0.00 0.00 0.0 i
VAL 614 0.00 0.00 0.00 0.00 0.0 i
VAL 615 0.00 0.00 0.00 0.00 0.0 i
GLY 616 0.00 0.00 0.00 0.00 0.0 i
SER 617 0.00 0.00 0.00 0.00 0.0 i
MET 618 1.56 0.05 1.51 0.05 0.0 i
ASP 619 29.69 25.25 0.76 28.93 25.6
ALA 620 62.15 61.27 1.94 60.20 92.8 o
HIS 621 53.28 38.49 2.12 51.17 33.1
PRO 622 1.31 0.29 1.02 0.29 0.3 i
ASN 623 3.44 0.65 0.06 3.38 3.0 i
ARG 624 44.81 25.51 0.00 44.81 22.9
TYR 625 0.08 0.08 0.00 0.08 0.0 i
CYS 626 0.93 0.46 0.13 0.80 0.8 i
ALA 627 5.35 0.26 5.09 0.26 0.4 i
THR 628 7.86 7.86 5.06 2.80 2.6 i
VAL 629 10.67 9.03 1.64 9.03 7.4 i
ARG 630 43.80 31.22 0.02 43.78 22.4
VAL 631 9.60 1.74 7.85 1.74 1.4 i
GLN 632 15.28 13.40 7.89 7.39 5.1 i
GLN 633 112.86 44.87 9.44 103.42 72.0 o
HIS 634 75.50 50.60 10.04 65.46 42.3
ARG 635 148.10 59.98 15.72 132.38 67.7 o
GLN 636 49.97 27.49 6.28 43.69 30.4
GLU 637 22.75 12.81 2.02 20.74 14.7 i
ILE 638 31.51 31.51 0.00 31.51 21.4
ILE 639 0.22 0.22 0.00 0.22 0.2 i
GLN 640 106.11 39.16 9.42 96.69 67.3 o
ASP 641 56.06 16.56 2.89 53.16 47.0
LEU 642 0.00 0.00 0.00 0.00 0.0 i
ALA 643 15.30 14.88 0.42 14.88 22.9
ALA 644 37.86 37.69 4.58 33.28 51.3 o
MET 645 0.00 0.00 0.00 0.00 0.0 i
VAL 646 0.01 0.01 0.00 0.01 0.0 i
ARG 647 82.96 28.46 0.00 82.96 42.4
GLU 648 66.93 35.82 4.02 62.91 44.6
LEU 649 0.69 0.69 0.00 0.69 0.5 i
LEU 650 2.80 0.91 1.89 0.91 0.6 i
ILE 651 65.36 65.36 0.19 65.17 44.2
GLN 652 25.30 4.97 0.00 25.30 17.6 i
PHE 653 3.47 3.47 0.00 3.47 1.9 i
TYR 654 99.75 60.60 0.81 98.94 51.2 o
LYS 655 128.47 63.11 35.45 93.02 56.5 o
SER 656 45.84 15.26 38.20 7.64 9.9 i
THR 657 25.98 23.92 12.18 13.80 13.0 i
ARG 658 178.35 81.87 12.15 166.20 85.0 o
PHE 659 97.25 97.25 4.21 93.04 51.7 o
LYS 660 94.08 66.44 7.89 86.19 52.4 o
PRO 661 1.47 1.47 0.00 1.47 1.4 i
THR 662 56.45 51.82 7.99 48.47 45.6
ARG 663 49.18 10.56 0.00 49.18 25.2
ILE 664 0.00 0.00 0.00 0.00 0.0 i
ILE 665 0.00 0.00 0.00 0.00 0.0 i
PHE 666 0.00 0.00 0.00 0.00 0.0 i
TYR 667 0.00 0.00 0.00 0.00 0.0 i
ARG 668 0.00 0.00 0.00 0.00 0.0 i
ASP 669 19.09 0.30 0.02 19.07 16.9 i
GLY 670 38.46 30.13 38.46 0.00 44.1
VAL 671 3.24 2.91 3.24 0.00 0.0 i
SER 672 64.07 32.31 0.61 63.46 82.0 o
GLU 673 87.97 34.84 11.98 75.99 53.8 o
GLY 674 74.27 46.19 74.27 0.00 85.2 o
GLN 675 59.08 18.01 0.53 58.55 40.7
PHE 676 16.12 15.77 0.35 15.76 8.8 i
GLN 677 91.06 68.28 4.46 86.60 60.3 o
GLN 678 112.32 41.69 5.86 106.46 74.1 o
VAL 679 0.00 0.00 0.00 0.00 0.0 i
LEU 680 0.75 0.70 0.05 0.70 0.5 i
HIS 681 102.24 78.83 3.83 98.41 63.7 o
HIS 682 62.00 54.08 4.14 57.86 37.4
GLU 683 0.00 0.00 0.00 0.00 0.0 i
LEU 684 8.06 8.06 0.00 8.06 5.5 i
LEU 685 96.66 95.23 1.43 95.23 65.1 o
ALA 686 7.08 7.08 2.36 4.72 7.3 i
ILE 687 0.00 0.00 0.00 0.00 0.0 i
ARG 688 67.81 39.19 0.00 67.81 34.7
GLU 689 73.69 28.50 2.85 70.84 50.2 o
ALA 690 0.40 0.40 0.40 0.00 0.0 i
CYS 691 1.78 1.43 0.00 1.78 1.7 i
ILE 692 91.55 86.07 5.48 86.07 58.4 o
LYS 693 124.56 90.16 26.70 97.86 59.5 o
LEU 694 48.75 22.27 26.84 21.91 15.0 i
GLU 695 85.14 40.93 11.47 73.66 52.2 o
LYS 696 163.50 129.31 12.98 150.52 91.5 o
ASP 697 112.77 42.39 23.43 89.34 79.1 o
TYR 698 20.92 20.70 4.07 16.85 8.7 i
GLN 699 139.97 43.00 26.80 113.17 78.8 o
PRO 700 11.50 6.74 10.21 1.29 1.2 i
GLY 701 14.55 12.88 14.55 0.00 16.7 i
ILE 702 2.36 2.36 0.00 2.36 1.6 i
THR 703 0.00 0.00 0.00 0.00 0.0 i
PHE 704 0.00 0.00 0.00 0.00 0.0 i
ILE 705 0.00 0.00 0.00 0.00 0.0 i
VAL 706 0.41 0.08 0.33 0.08 0.1 i
VAL 707 0.00 0.00 0.00 0.00 0.0 i
GLN 708 20.94 6.93 1.15 19.79 13.8 i
LYS 709 50.56 49.25 1.18 49.38 30.0
ARG 710 181.38 92.72 22.26 159.12 81.4 o
HIS 711 34.44 31.62 10.68 23.76 15.4 i
HIS 712 43.36 37.69 1.94 41.42 26.8
THR 713 2.82 2.07 0.75 2.07 2.0 i
ARG 714 3.94 2.11 0.00 3.94 2.0 i
LEU 715 3.03 0.19 2.84 0.19 0.1 i
PHE 716 3.88 3.88 0.81 3.06 1.7 i
CYS 717 7.00 0.55 6.40 0.61 0.6 i
THR 718 57.91 38.32 20.10 37.81 35.6
ASP 719 66.90 20.37 6.41 60.49 53.5 o
LYS 720 152.21 98.29 9.86 142.35 86.5 o
ASN 721 147.56 36.96 33.81 113.75 99.5 o
GLU 722 41.46 7.81 4.17 37.29 26.4
ARG 723 76.44 17.16 20.29 56.15 28.7
VAL 724 22.05 22.05 3.61 18.44 15.1 i
GLY 725 63.36 44.95 63.36 0.00 72.7 o
LYS 726 207.41 146.43 30.43 176.99 100.0 o
SER 727 6.23 5.67 2.97 3.26 4.2 i
GLY 728 5.83 3.94 5.83 0.00 6.7 i
ASN 729 1.05 0.49 0.40 0.65 0.6 i
ILE 730 1.30 0.94 0.36 0.94 0.6 i
PRO 731 12.90 12.90 0.45 12.45 11.8 i
ALA 732 7.73 0.66 7.06 0.66 1.0 i
GLY 733 0.00 0.00 0.00 0.00 0.0 i
THR 734 0.13 0.00 0.13 0.00 0.0 i
THR 735 0.19 0.01 0.19 0.00 0.0 i
VAL 736 1.30 1.30 1.30 0.00 0.0 i
ASP 737 1.68 0.25 0.09 1.59 1.4 i
THR 738 51.48 43.76 6.64 44.83 42.2
LYS 739 67.52 49.31 1.02 66.50 40.4
ILE 740 2.28 0.00 2.28 0.00 0.0 i
THR 741 5.24 2.49 3.56 1.68 1.6 i
HIS 742 36.83 26.18 7.70 29.13 18.8 i
PRO 743 12.20 0.50 11.84 0.37 0.3 i
THR 744 22.25 13.86 8.11 14.14 13.3 i
GLU 745 19.48 1.11 0.00 19.48 13.8 i
PHE 746 2.30 2.30 0.00 2.30 1.3 i
ASP 747 5.27 0.00 0.00 5.27 4.7 i
PHE 748 0.16 0.16 0.00 0.16 0.1 i
TYR 749 3.51 0.39 0.00 3.51 1.8 i
LEU 750 0.09 0.08 0.09 0.00 0.0 i
CYS 751 0.17 0.12 0.17 0.00 0.0 i
SER 752 0.00 0.00 0.00 0.00 0.0 i
HIS 753 6.16 6.13 0.01 6.15 4.0 i
ALA 754 13.50 9.65 4.33 9.17 14.1 i
GLY 755 8.64 1.82 8.64 0.00 9.9 i
ILE 756 69.09 53.80 21.28 47.80 32.5
GLN 757 57.16 27.08 5.30 51.86 36.1
GLY 758 7.82 4.38 7.82 0.00 9.0 i
THR 759 1.74 0.69 1.04 0.69 0.7 i
SER 760 2.85 1.59 1.60 1.26 1.6 i
ARG 761 32.68 15.70 0.29 32.39 16.6 i
PRO 762 0.44 0.44 0.00 0.44 0.4 i
SER 763 0.07 0.07 0.00 0.07 0.1 i
HIS 764 8.61 7.66 0.00 8.61 5.6 i
TYR 765 0.00 0.00 0.00 0.00 0.0 i
HIS 766 9.20 7.91 0.00 9.20 6.0 i
VAL 767 0.00 0.00 0.00 0.00 0.0 i
LEU 768 0.03 0.03 0.00 0.03 0.0 i
TRP 769 66.15 66.15 0.00 66.15 29.5
ASP 770 14.08 2.09 9.87 4.21 3.7 i
ASP 771 57.49 24.14 24.36 33.13 29.3
ASN 772 28.78 7.97 23.32 5.46 4.8 i
ARG 773 178.72 82.25 20.70 158.02 80.8 o
PHE 774 7.22 6.31 3.35 3.88 2.2 i
SER 775 46.72 39.36 2.89 43.82 56.6 o
SER 776 0.22 0.18 0.00 0.22 0.3 i
ASP 777 27.86 17.12 0.00 27.86 24.7
GLU 778 32.28 10.96 2.49 29.79 21.1
LEU 779 0.00 0.00 0.00 0.00 0.0 i
GLN 780 0.24 0.00 0.00 0.24 0.2 i
ILE 781 47.01 47.01 0.00 47.01 31.9
LEU 782 0.00 0.00 0.00 0.00 0.0 i
THR 783 0.00 0.00 0.00 0.00 0.0 i
TYR 784 1.89 0.17 0.00 1.89 1.0 i
GLN 785 10.83 0.23 0.00 10.83 7.5 i
LEU 786 0.00 0.00 0.00 0.00 0.0 i
CYS 787 0.00 0.00 0.00 0.00 0.0 i
HIS 788 1.24 0.03 1.24 0.00 0.0 i
THR 789 8.28 7.64 4.74 3.54 3.3 i
TYR 790 4.06 0.00 4.06 0.00 0.0 i
VAL 791 7.78 6.82 4.82 2.96 2.4 i
ARG 792 26.25 0.08 3.93 22.32 11.4 i
CYS 793 13.46 10.72 2.47 10.99 10.7 i
THR 794 19.40 6.08 1.17 18.23 17.2 i
ARG 795 59.68 18.27 0.10 59.58 30.5
SER 796 3.17 0.00 3.17 0.00 0.0 i
VAL 797 2.61 2.61 0.49 2.12 1.7 i
SER 798 1.25 0.00 0.12 1.13 1.5 i
ILE 799 8.76 8.76 0.00 8.76 5.9 i
PRO 800 0.00 0.00 0.00 0.00 0.0 i
ALA 801 0.00 0.00 0.00 0.00 0.0 i
PRO 802 0.00 0.00 0.00 0.00 0.0 i
ALA 803 0.01 0.00 0.01 0.00 0.0 i
TYR 804 29.82 13.86 0.00 29.82 15.4 i
TYR 805 0.00 0.00 0.00 0.00 0.0 i
ALA 806 0.00 0.00 0.00 0.00 0.0 i
HIS 807 74.19 53.88 0.00 74.19 48.0
LEU 808 18.93 17.39 1.74 17.19 11.8 i
VAL 809 0.91 0.33 0.58 0.33 0.3 i
ALA 810 0.06 0.00 0.06 0.00 0.0 i
PHE 811 105.99 105.99 1.36 104.64 58.1 o
ARG 812 12.72 3.17 0.65 12.07 6.2 i
ALA 813 1.45 1.45 0.82 0.64 1.0 i
ARG 814 73.48 54.23 5.22 68.26 34.9
TYR 815 53.34 35.01 2.05 51.29 26.6
HIS 816 2.20 1.49 0.03 2.17 1.4 i
LEU 817 139.91 128.14 20.98 118.93 81.3 o
HIS 839 140.53 101.79 26.65 113.88 73.7 o
GLN 840 147.64 61.75 17.13 130.51 90.8 o
ALA 841 41.93 41.93 0.00 41.93 64.6 o
LEU 842 68.71 68.71 0.00 68.71 47.0
ALA 843 38.12 32.42 5.70 32.42 50.0
LYS 844 129.71 96.22 14.55 115.16 70.0 o
ALA 845 36.25 35.90 10.09 26.16 40.3
VAL 846 1.48 1.39 0.09 1.39 1.1 i
GLN 847 96.99 47.18 3.23 93.77 65.3 o
VAL 848 15.40 6.43 9.74 5.66 4.6 i
HIS 849 43.50 30.95 7.19 36.31 23.5
GLN 850 144.15 52.20 10.36 133.79 93.1 o
ASP 851 85.49 27.62 7.54 77.95 69.0 o
THR 852 11.90 10.48 5.03 6.87 6.5 i
LEU 853 44.12 43.91 0.41 43.71 29.9
ARG 854 106.82 56.70 4.71 102.11 52.2 o
THR 855 23.06 22.38 0.68 22.38 21.1
MET 856 2.16 2.16 0.00 2.16 1.4 i
TYR 857 11.18 7.15 1.80 9.38 4.9 i
PHE 858 3.25 0.00 3.25 0.00 0.0 i
ALA 859 0.66 0.00 0.66 0.00 0.0 i
