# Supplementary material for: Ago2/CAV1 interaction potentiates metastasis via controlling Ago2 localization and miRNA action
Source: EMBO Rep. 2024 Apr 22;25(5):20. doi: 10.1038/s44319-024-00132-7 (PMC11094075; doi:10.1038/s44319-024-00132-7)
Supplement: Supplementary file 3 — Source data Fig. 2 [file 44319_2024_132_MOESM3_ESM.zip]

Archive with 87 entries (68 files):
- Figure 2/2A/
- Figure 2/2A/F2Ai/
- Figure 2/2A/F2Ai/western Ago2.tif
- Figure 2/2A/F2Ai/western alpha-tubulin.tif
- Figure 2/2A/F2Ai/western CAV1.tif
- Figure 2/2A/F2Ai/western Dicer.tif
- Figure 2/2A/F2Ai/western GW182.tif
- Figure 2/2A/F2Aii.prism
- Figure 2/2A/F2Aii.xlsx
- Figure 2/2B/
- Figure 2/2B/2Bi/
- Figure 2/2B/2Bi/western alpha-tubulin.tif
- Figure 2/2B/2Bi/western CAV1.tif
- Figure 2/2B/2Bi/western HA-Ago2.tif
- Figure 2/2B/F2Bii.prism
- Figure 2/2B/F2Bii.xlsx
- Figure 2/2C/
- Figure 2/2C/A549 Ago2.tif
- Figure 2/2C/A549 CAV1.tif
- Figure 2/2C/A549 Merged.tif
- Figure 2/2C/A549-HA-Ago2Dm CAV1.tif
- Figure 2/2C/A549-HA-Ago2Dm Merged.tif
- Figure 2/2C/A549-HA-Ago2WDm Ago2.tif
- Figure 2/2C/A549-HA-Ago2Wt Ago2.tif
- Figure 2/2C/A549-HA-Ago2Wt CAV1.tif
- Figure 2/2C/A549-HA-Ago2Wt Merged.tif
- Figure 2/2C/BEAS-2B Ago2.tif
- Figure 2/2C/BEAS-2B CAV1.tif
- Figure 2/2C/BEAS-2B Merged.tif
- Figure 2/2D/
- Figure 2/2D/2Di.prism
- Figure 2/2D/2Dii.prism
- Figure 2/2D/2Diii.prism
- Figure 2/2D/2Div.prism
- Figure 2/2D/2Dv.prism
- Figure 2/2D/2Dvi.prism
- Figure 2/2D/Ago2 location with CAV1 EEA1 CANX.xlsx
- Figure 2/2E/
- Figure 2/2E/2Ei/
- Figure 2/2E/2Ei/western Ago2.tif
- Figure 2/2E/2Ei/western CALR.tif
- Figure 2/2E/2Ei/western CAV1.tif
- Figure 2/2E/2Eii/
- Figure 2/2E/2Eii/F2Eii.prism
- Figure 2/2E/2Eii/F2Eii.xlsx
- Figure 2/2F/
- Figure 2/2F/A549/
- Figure 2/2F/A549/Ago2.tif
- Figure 2/2F/A549/Ago2+CAV1.tif
- Figure 2/2F/A549/Aho2+CTB.tif
- Figure 2/2F/A549/CAV1.tif
- Figure 2/2F/A549/CTB.tif
- Figure 2/2F/A549/Hoechst.tif
- Figure 2/2F/BEAS-2B/
- Figure 2/2F/BEAS-2B/Ago2.tif
- Figure 2/2F/BEAS-2B/Ago2+CAV1.tif
- Figure 2/2F/BEAS-2B/CAV1.tif
- Figure 2/2F/BEAS-2B/Hoechst.tif
- Figure 2/2G/
- Figure 2/2G/2G.xlsx
- Figure 2/2G/F2Gi.prism
- Figure 2/2G/F2Gii.prism
- Figure 2/2H/
- Figure 2/2H/A549+P2/
- Figure 2/2H/A549+P2/Ago2.tif
- Figure 2/2H/A549+P2/CAV1.tif
- Figure 2/2H/A549+P2/Hoechst.tif
- Figure 2/2H/A549+P2/Merged.tif
- Figure 2/2H/A549+P2S/
- Figure 2/2H/A549+P2S/Ago2.tif
- Figure 2/2H/A549+P2S/CAV1.tif
- Figure 2/2H/A549+P2S/Hoechst.tif
- Figure 2/2H/A549+P2S/Merged.tif
- Figure 2/2H/HCC1806+P2/
- Figure 2/2H/HCC1806+P2/HCC-P2.lif_Series017_SubVolume002.tif
- Figure 2/2H/HCC1806+P2/HCC-P2.lif_Series017_SubVolume002_ch00.tif
- Figure 2/2H/HCC1806+P2/HCC-P2.lif_Series017_SubVolume002_ch01.tif
- Figure 2/2H/HCC1806+P2/HCC-P2.lif_Series017_SubVolume002_ch02.tif
- Figure 2/2H/HCC1806+P2S/
- Figure 2/2H/HCC1806+P2S/HCC18006-P2S.lif_Series002_SubVolume001.tif
- Figure 2/2H/HCC1806+P2S/HCC18006-P2S.lif_Series002_SubVolume001_ch00.tif
- Figure 2/2H/HCC1806+P2S/HCC18006-P2S.lif_Series002_SubVolume001_ch01.tif
- Figure 2/2H/HCC1806+P2S/HCC18006-P2S.lif_Series002_SubVolume001_ch02.tif
- Figure 2/2I/
- Figure 2/2I/F2I.xlsx
- Figure 2/2I/F2Ii.prism
- Figure 2/2I/F2Iii.prism
