# Supplementary material for: Ago2/CAV1 interaction potentiates metastasis via controlling Ago2 localization and miRNA action
Source: EMBO Rep. 2024 Apr 22;25(5):20. doi: 10.1038/s44319-024-00132-7 (PMC11094075; doi:10.1038/s44319-024-00132-7)
Supplement: Supplementary file 3 — Source data Fig. 2 [file 44319_2024_132_MOESM3_ESM.zip › Figure 2/2A/F2Aii.xlsx]

## Sheet: Sheet1
F2A-1
	Label	Area	Gray Value (Mean)	Integrated Density		Integrated Density-background	relative ID-B			T-teat
Ago2	P2SC	144	55.7639	8030		1862	1			0.0561125		Ago2	1.65521	0.856957	0.960928	0.6935	0.175364	0
	P2SM	144	64.2361	9250		3082	1.65521			0.114528		GW182	0.193154	0.100216	0.329118	0.051642	0.069199	0.093733
	P2C	144	58.9653	8491		2323	1			0.0134511		Dicer	0.566881	0.803012	0.497894	0.186283	0.227647	0.009818
	P2M	144	54.0208	7779		1611	0.6935
	background	144	42.8333	6168
GW182	P2SC	216	100.69	21749		12767	1
	P2SM	216	53	11448		2466	0.193154
	P2C	216	101.917	22014		13032	1
	P2M	216	44.6991	9655		673	0.0516421
	background	216	41.5833	8982
Dicer	P2SC	192	126.094	24210		13539	1
	P2SM	192	95.5521	18346		7675	0.566881
	P2C	192	115.495	22175		11504	1
	P2M	192	66.7396	12814		2143	0.186283
	background	192	55.5781	10671
F2A-2
	Label	Area	Gray Value (Mean)	Integrated Density		Integrated Density-background	relative ID-B
Ago2	P2SC	174	52.0402	9055		3069	1
	P2SM	174	49.5172	8616		2630	0.856957
	P2C	174	56.0977	9761		3775	1
	P2M	174	38.2069	6648		662	0.175364
	background	174	34.4023	5986
GW182	P2SC	161	100.702	16213		12064	1
	P2SM	161	33.2795	5358		1209	0.100216
	P2C	161	69.7516	11230		7081	1
	P2M	161	28.8137	4639		490	0.0691993
	background	161	25.7702	4149
Dicer	P2SC	225	122.231	27502		16930	1
	P2SM	225	107.409	24167		13595	0.803012
	P2C	225	122.64	27594		17022	1
	P2M	225	64.2089	14447		3875	0.227647
	background	225	46.9867	10572
F2A-3
	Label	Area	Gray Value (Mean)	Integrated Density		Integrated Density-background	relative ID-B
Ago2	P2SC	208	62.0625	12909		3404	1
	P2SM	208	61.4231	12776		3271	0.960928
	P2C	208	57.5913	11979		2474	1
	P2M	208	43.649	9079		-426	0
	background	208	45.6971	9505
GW182	P2SC	150	93.34	14001		10121	1
	P2SM	150	48.0733	7211		3331	0.329118
	P2C	150	62.3533	9353		5473	1
	P2M	150	29.2867	4393		513	0.0937329
	background	150	25.8667	3880
Dicer	P2SC	132	164.583	21725		14722	1
	P2SM	132	108.583	14333		7330	0.497894
	P2C	132	89.3182	11790		4787	1
	P2M	132	53.4091	7050		47	0.00981826
	background	132	53.053	7003
