# Supplementary material for: Ago2/CAV1 interaction potentiates metastasis via controlling Ago2 localization and miRNA action
Source: EMBO Rep. 2024 Apr 22;25(5):20. doi: 10.1038/s44319-024-00132-7 (PMC11094075; doi:10.1038/s44319-024-00132-7)
Supplement: Supplementary file 3 — Source data Fig. 2 [file 44319_2024_132_MOESM3_ESM.zip › Figure 2/2B/F2Bii.xlsx]

## Sheet: Sheet1
F2Bii-1
	Label	Area	Gray Value (Mean)	Integrated Density		Integrated Density-background	relative ID-B			T-teat
Ago2	Ago2WtCF	270	104.033	28089		21027	1			0.0216946		Ago2	0.918248	0.451163	0.472057	0.805691	0.0919252	0.218236	0.299924	0.389462
	Ago2WtMF	270	97.6667	26370		19308	0.918248
	Ago2ΔCF	270	61.6111	16635		9573	1
	Ago2ΔMF	270	29.4148	7942		880	0.0919252
	background	270	26.1556	7062
F2Bii-2
Ago2	Ago2WtCF	736	118.096	86919		33356	1
	Ago2WtMF	736	93.2228	68612		15049	0.451163
	background	736	72.7758	53563
	Ago2ΔCF	450	112.413	50586		19401	1
	Ago2ΔMF	450	78.7089	35419		4234	0.218236
	background	450	69.3	31185
F2Bii-3
Ago2	Ago2WtCF	484	112.731	54562		21061	1
	Ago2WtMF	484	89.7583	43443		9942	0.472057
	background	484	69.2169	33501
	Ago2ΔCF	430	107.619	46276		15694	1
	Ago2ΔMF	430	82.0674	35289		4707	0.299924
	background	430	71.1209	30582
F2Bii-4
	Label	Area	Gray Value (Mean)	Integrated Density
Ago2	Ago2WtCF	216	86.9352	18778		10051	1
	Ago2WtMF	216	77.8935	16825		8098	0.805691
	Ago2ΔCF	216	70.0139	15123		6396	1
	Ago2ΔMF	216	51.9352	11218		2491	0.389462
	background	216	40.4028	8727
