# Supplementary material for: Ago2/CAV1 interaction potentiates metastasis via controlling Ago2 localization and miRNA action
Source: EMBO Rep. 2024 Apr 22;25(5):20. doi: 10.1038/s44319-024-00132-7 (PMC11094075; doi:10.1038/s44319-024-00132-7)
Supplement: Supplementary file 3 — Source data Fig. 2 [file 44319_2024_132_MOESM3_ESM.zip › Figure 2/2D/Ago2 location with CAV1 EEA1 CANX.xlsx]

## Sheet: BEAS-2B CAV1
EXP		RawIntDen	CAV1-overlapped Ago2 /total Ago2 (%)
1-1	CAV1 overlapped Ago2	391.73	3.4998
	Ago2	11192.9
	Caviolin-1	3315.41
1-2	CAV1 overlapped Ago2	215.61	1.64052
	Ago2	13142.8
	Caviolin-1	3705.06
1-3	CAV1 overlapped Ago2	197.69	3.24659
	Ago2	6089.16
	Caviolin-1	1863.86
1-4	CAV1 overlapped Ago2	351.761	3.17141
	Ago2	11091.6
	Caviolin-1	3540.23
2-1	CAV1 overlapped Ago2	155.287	1.95278
	Ago2	7952.09
	Caviolin-1	1863.62
2-2	CAV1 overlapped Ago2	382.856	2.71124
	Ago2	14121.1
	Caviolin-1	3695.01
2-3	CAV1 overlapped Ago2	202.353	2.08959
	Ago2	9683.85
	Caviolin-1	3803.63
2-4	CAV1 overlapped Ago2	286.594	2.73852
	Ago2	10465.3
	Caviolin-1	2838.33
3-1	CAV1 overlapped Ago2	288.754	1.98107
	Ago2	14575.7
	Caviolin-1	4911.25
3-2	CAV1 overlapped Ago2	260.16	1.95927
	Ago2	13278.4
	Caviolin-1	4753.69
3-3	CAV1 overlapped Ago2	337.688	2.73371
	Ago2	12352.7
	Caviolin-1	4718.17
3-4	CAV1 overlapped Ago2	219.775	2.83549
	Ago2	7750.86
	Caviolin-1	2110.06

## Sheet: A549 CAV1
EXP		RawIntDen	CAV1-overlapped Ago2 /total Ago2 (%)
1-1	CAV1 overlapped Ago2	273.17	5.96476
	Ago2	4579.73
	Caviolin-1	2234.33
1-2	CAV1 overlapped Ago2	421.37	5.97352
	Ago2	7053.96
	Caviolin-1	2481.19
1-3	CAV1 overlapped Ago2	180.49	3.03099
	Ago2	5954.82
	Caviolin-1	2567.68
1-4	CAV1 overlapped Ago2	181.1	3.38619
	Ago2	5348.2
	Caviolin-1	1302.39
2-1	CAV1 overlapped Ago2	274.54	5.57737
	Ago2	4922.39
	Caviolin-1	2520.71
2-2	CAV1 overlapped Ago2	349.85	4.4226
	Ago2	7910.5
	Caviolin-1	3020.9
2-3	CAV1 overlapped Ago2	262.09	6.76204
	Ago2	3875.9
	Caviolin-1	1803.9
2-4	CAV1 overlapped Ago2	178.51	6.21802
	Ago2	2870.85
	Caviolin-1	1367.52
3-1	CAV1 overlapped Ago2	289.57	7.13466
	Ago2	4058.64
	Caviolin-1	2283.6
3-2	CAV1 overlapped Ago2	218.7	5.60281
	Ago2	3903.4
	Caviolin-1	1885.44
3-3	CAV1 overlapped Ago2	146.85	4.29602
	Ago2	3418.28
	Caviolin-1	2595.83
3-4	CAV1 overlapped Ago2	172.6	4.62245
	Ago2	3733.95
	Caviolin-1	1913.65

## Sheet: A549Wt CAV1
EXP		RawIntDen	CAV1-overlapped Ago2 /total Ago2 (%)
1-1	CAV1-overlapped HA	268.57	6.28639
	Tota1 HA	4272.24
	Cavolin-1	1848.96
1-2	CAV1-overlapped HA	495.891	10.0538
	Tota1 HA	4932.37
	Cavolin-1	2159.68
1-3	CAV1-overlapped HA	369.955	5.75901
	Tota1 HA	6423.93
	Cavolin-1	2175.56
1-4	CAV1-overlapped HA	409.305	8.76583
	Tota1 HA	4669.33
	Cavolin-1	1559.14
2-1	CAV1-overlapped HA	636.58	11.1087
	Tota1 HA	5730.47
	Cavolin-1	2098.59
2-2	CAV1-overlapped HA	672.829	10.7997
	Tota1 HA	6230.1
	Cavolin-1	2927.68
2-3	CAV1-overlapped HA	413.827	6.27654
	Tota1 HA	6593.23
	Cavolin-1	2884.52
2-4	CAV1-overlapped HA	687.072	13.7457
	Tota1 HA	4998.47
	Cavolin-1	3168.63
3-1	CAV1-overlapped HA	567.432	13.458
	Tota1 HA	4216.32
	Cavolin-1	2712.78
3-2	CAV1-overlapped HA	233.494	4.30711
	Tota1 HA	5421.13
	Cavolin-1	1677.16
3-3	CAV1-overlapped HA	444.72	12.1844
	Tota1 HA	3649.91
	Cavolin-1	1448.88
3-4	CAV1-overlapped HA	320.296	10.2611
	Tota1 HA	3121.45
	Cavolin-1	1415.75

## Sheet: A549Dm CAV1
EXP		RawIntDen	CAV1-overlapped Ago2 /total Ago2 (%)
1-1	CAV1-overlapped HA	544.973	11.5343
	Tota1 HA	4724.8
	Cavolin-1	2004.07
1-2	CAV1-overlapped HA	274.079	7.01567
	Tota1 HA	3906.67
	Cavolin-1	2651.05
1-3	CAV1-overlapped HA	274.079	7.01567
	Tota1 HA	3906.67
	Cavolin-1	2272.94
1-4	CAV1-overlapped HA	453.856	8.26382
	Tota1 HA	5492.09
	Cavolin-1	2156.47
2-1	CAV1-overlapped HA	363.659	8.29453
	Tota1 HA	4384.32
	Cavolin-1	2920.32
2-2	CAV1-overlapped Ago2 /total Ago2 (%)	230.824	5.74244
	Tota1 HA	4019.61
	Cavolin-1	2385.42
2-3	CAV1-overlapped HA	274.079	7.01567
	Tota1 HA	3906.67
	Cavolin-1	2161.15
2-4	CAV1-overlapped HA	244.975	6.6714
	Tota1 HA	3672.02
	Cavolin-1	2101.93
3-1	CAV1-overlapped Ago2 /total Ago2 (%)	161.722	5.64493
	Tota1 HA	2864.91
	Cavolin-1	1537.83
3-2	CAV1-overlapped HA	79.056	2.85682
	Tota1 HA	2767.27
	Cavolin-1	1988.03
3-3	CAV1-overlapped HA	166.413	4.5746
	Tota1 HA	3637.76
	Cavolin-1	1972.72
3-4	CAV1-overlapped HA	155.025	3.63133
	Tota1 HA	4269.1
	Cavolin-1	2071.23

## Sheet: BEAS-2B EEA1
EXP		RawIntDen	EEA1-overlapped Ago2 /total Ago2 (%)
1-1	EEA1-overlapped Ago2	62.93	0.392772
	Ago2	16022
	EEA1	1031.06
1-2	EEA1-overlapped Ago2	16.249	0.343479
	Ago2	4730.71
	EEA1	313.229
1-3	EEA1-overlapped Ago2	65.244	0.660171
	Ago2	9882.89
	EEA1	704.402
1-4	EEA1-overlapped Ago2	36.372	0.0040682
	Ago2	894056
	EEA1	63625
2-1	EEA1-overlapped Ago2	21.62	0.26475
	Ago2	8166.18
	EEA1	585.363
2-2	EEA1-overlapped Ago2	58.578	0.473433
	Ago2	12373
	EEA1	705.945
2-3	EEA1-overlapped Ago2	89.997	0.825684
	Ago2	10899.7
	EEA1	730.373
2-4	EEA1-overlapped Ago2	86.185	0.914059
	Ago2	9428.82
	EEA1	753.381
3-1	EEA1-overlapped Ago2	44.782	0.307629
	Ago2	14557.2
	EEA1	1111.72
3-2	EEA1-overlapped Ago2	46.31	0.380354
	Ago2	12175.5
	EEA1	720.759
3-3	EEA1-overlapped Ago2	47.622	0.495667
	Ago2	9607.65
	EEA1	607.909
3-4	EEA1-overlapped Ago2	58.146	0.541502
	Ago2	10737.9
	EEA1	858.64

## Sheet: A549 EEA1
EXP		RawIntDen	EEA1-overlapped Ago2 /total Ago2 (%)
1-1	EEA1-overlapped Ago2	55.14	1.21345
	Ago2	4544.07
	EEA1	363.5
1-2	EEA1-overlapped Ago2	95.74	1.65608
	Ago2	5781.12
	EEA1	594.75
1-3	EEA1-overlapped Ago2	73.84	1.45446
	Ago2	5076.81
	EEA1	545.24
1-4	EEA1-overlapped Ago2	52.08	1.12159
	Ago2	4643.39
	EEA1	357.3
2-1	EEA1-overlapped Ago2	53.98	0.708885
	Ago2	7614.77
	EEA1	380.22
2-2	EEA1-overlapped Ago2	56.12	0.754221
	Ago2	7440.79
	EEA1	352.8
2-3	EEA1-overlapped Ago2	70.21	1.01075
	Ago2	6946.35
	EEA1	309.97
2-4	EEA1-overlapped Ago2	74.26	1.02033
	Ago2	7278.05
	EEA1	466.51
3-1	EEA1-overlapped Ago2	77.62	1.02175
	Ago2	7596.77
	EEA1	418.425
3-2	EEA1-overlapped Ago2	74.411	1.3468
	Ago2	5525.03
	EEA1	325.234
3-3	EEA1-overlapped Ago2	61.803	1.47351
	Ago2	4194.27
	EEA1	265.561
3-4	EEA1-overlapped Ago2	86.355	1.30724
	Ago2	6605.92
	EEA1	338.459

## Sheet: A549Wt EEA1
EXP		RawIntDen	EEA1-overlapped Ago2 /total Ago2 (%)
1-1	EEA1-overlapped HA	73.315	1.59484
	Total HA	4597.01
	total EEA1	214.112
1-2	EEA1-overlapped HA	86.432	1.77222
	Total HA	4877.03
	total EEA1	205.224
1-3	EEA1-overlapped HA	75.923	1.92255
	Total HA	3949.08
	total EEA1	151.507
1-4	EEA1-overlapped HA	63.64	1.2605
	Total HA	5048.8
	total EEA1	241.41
2-1	EEA1-overlapped HA	81.216	1.80379
	Total HA	4502.53
	total EEA1	194.082
2-2	EEA1-overlapped HA	103.021	1.89854
	Total HA	5426.32
	total EEA1	210.301
2-3	EEA1-overlapped HA	120.844	1.93875
	Total HA	6233.08
	total EEA1	271.255
2-4	EEA1-overlapped HA	92.358	1.96853
	Total HA	4691.73
	total EEA1	234.281
3-1	EEA1-overlapped HA	58.717	1.53464
	Total HA	3826.12
	total EEA1	187.632
3-2	EEA1-overlapped HA	104.687	1.97593
	Total HA	5298.11
	total EEA1	264.681
3-3	EEA1-overlapped HA	117.403	2.2497
	Total HA	5218.61
	total EEA1	249.558
3-4	EEA1-overlapped Ago2 /total Ago2 (%)	68.269	1.56721
	Total HA	4356.08
	total EEA1	250.469

## Sheet: A549Dm EEA1
EXP		RawIntDen	EEA1-overlapped Ago2 /total Ago2 (%)
1-1	EEA1-overlapped HA	63.531	2.25833
	Total HA	2813.18
	total EEA1	185.857
1-2	EEA1-overlapped HA	59.627	2.9984
	Total HA	1988.63
	total EEA1	130.365
1-3	EEA1-overlapped HA	86.756	1.72568
	Total HA	5027.34
	total EEA1	252.768
1-4	EEA1-overlapped HA	79.38	1.8675
	Total HA	4250.59
	total EEA1	205.964
2-1	EEA1-overlapped HA	64.149	1.88115
	Total HA	3410.1
	total EEA1	185.795
2-2	EEA1-overlapped HA	91.138	2.18331
	Total HA	4174.3
	total EEA1	265.437
2-3	EEA1-overlapped HA	70.63	1.63703
	Total HA	4314.51
	total EEA1	262.474
2-4	EEA1-overlapped HA	73.423	1.98283
	Total HA	3702.94
	total EEA1	231.395
3-1	EEA1-overlapped HA	79.472	1.65871
	Total HA	4791.2
	total EEA1	260.021
3-2	EEA1-overlapped HA	88.716	1.68989
	Total HA	5249.81
	total EEA1	266.193
3-3	EEA1-overlapped HA	72.744	1.49315
	Total HA	4871.85
	total EEA1	233.864
3-4	EEA1-overlapped Ago2 /total Ago2 (%)	47.93	1.29337
	Total HA	3705.81
	total EEA1	182.956

## Sheet: BEAS-2B CANX
EXP		RawIntDen	CANX-overlapped Ago2 /total Ago2 (%)
1-1	CANX-overlapped with Ago2	799.244	6.61482
	Total Ago2	12082.6
	total Calnexin	9354.98
1-2	CANX-overlapped with Ago2	779.26	8.58515
	Total Ago2	9076.84
	total Calnexin	10855.5
1-3	CANX-overlapped with Ago2	1039.03	6.64845
	Total Ago2	15628.2
	total Calnexin	11058.5
1-4	CANX-overlapped with Ago2	710.544	7.13469
	Total Ago2	9959
	total Calnexin	8969.19
2-1	CANX-overlapped with Ago2	1050.45	7.34151
	Total Ago2	14308.4
	total Calnexin	11569
2-2	CANX-overlapped with Ago2	972.817	6.97601
	Total Ago2	13945.2
	total Calnexin	9399.31
2-3	CANX-overlapped with Ago2	672.057	5.84398
	Total Ago2	11500
	total Calnexin	8093.41
2-4	CANX-overlapped with Ago2	762.393	6.62109
	Total Ago2	11514.6
	total Calnexin	11094.6
3-1	CANX-overlapped with Ago2	687.736	7.59379
	Total Ago2	9056.56
	total Calnexin	10183.2
3-2	CANX-overlapped with Ago2	833.455	7.69407
	Total Ago2	10832.4
	total Calnexin	10542.6
3-3	CANX-overlapped with Ago2	710.544	6.7535
	Total Ago2	10521.1
	total Calnexin	8430.71
3-4	CANX-overlapped with Ago2	690.884	5.82248
	Total Ago2	11865.8
	total Calnexin	9959.52

## Sheet: A549 CANX
EXP		RawIntDen	% Ago2 /Calnexin in total Ago2
1-1	CANX-overlapped with Ago2	825.62	9.77115
	Total Ago2	8449.57
	total Calnexin	7118.23
1-2	CANX-overlapped with Ago2	212.831	5.20354
	Total Ago2	4090.12
	total Calnexin	2437.22
1-3	CANX-overlapped with Ago2	214.637	4.3932
	Total Ago2	4885.66
	total Calnexin	3282.87
1-4	CANX-overlapped with Ago2	224.204	5.09353
	Total Ago2	4401.74
	total Calnexin	2929.36
2-1	CANX-overlapped with Ago2	422.283	7.48105
	Total Ago2	5644.7
	total Calnexin	3522.47
2-2	CANX-overlapped with Ago2	415.385	7.68675
	Total Ago2	5403.91
	total Calnexin	3574.6
2-3	CANX-overlapped with Ago2	340.249	6.40352
	Total Ago2	5313.47
	total Calnexin	3137.09
2-4	CANX-overlapped with Ago2	491.709	8.00725
	Total Ago2	6140.8
	total Calnexin	4976.31
3-1	CANX-overlapped with Ago2	479.241	7.02099
	Total Ago2	6825.83
	total Calnexin	4470.57
3-2	CANX-overlapped with Ago2	440.106	6.97801
	Total Ago2	6307.04
	total Calnexin	3938.43
3-3	CANX-overlapped with Ago2	291.316	4.62835
	Total Ago2	6294.17
	total Calnexin	3586.93
3-4	CANX-overlapped with Ago2	435.276	6.61756
	Total Ago2	6577.59
	total Calnexin	4853.99

[truncated: 2 more sheets: A549Wt CANX, A549Dm CANX]
