# Supplementary material for: Ago2/CAV1 interaction potentiates metastasis via controlling Ago2 localization and miRNA action
Source: EMBO Rep. 2024 Apr 22;25(5):20. doi: 10.1038/s44319-024-00132-7 (PMC11094075; doi:10.1038/s44319-024-00132-7)
Supplement: Supplementary file 3 — Source data Fig. 2 [file 44319_2024_132_MOESM3_ESM.zip › Figure 2/2E/2Eii/F2Eii.xlsx]

## Sheet: Sheet1
		Label	Area	Gray Value (Mean)	Integrated Density		Integrated Density-background (ID-B)	relative ID-B
F2E-1 Ago2	BEAS-2B	PM	1218	154.516	188200		32710	1
		Org	1218	152.718	186010		30520	1
	A549	PM	1218	177.296	215947		60457	1.84827
		Org	1218	133.916	163110		7620	0.249672
		background	1218	127.66	155490
F2E-2 Ago2	BEAS-2B	PM	672	45.9643	30888		4807	1
		Org	672	102.6	68947		42866	1
	A549	PM	672	56.5402	37995		11914	2.47847
		Org	672	68.2857	45888		19807	0.462068
		background	672	38.811	26081
F2E-3 Ago2	BEAS-2B	PM	672	44.7812	30093		4012	1
		Org	672	107.853	72477		46396	1
	A549	PM	672	46.1429	31008		4927	1.22807
		Org	672	78.9613	53062		26981	0.581537
		background	672	35.3408	23749
							1	1	1	1	1	1
							1.84827	2.47847	1.22807	0.249672	0.462068	0.581537
						T-test	0.0777269			0.00422668
