# Supplementary material for: Ago2/CAV1 interaction potentiates metastasis via controlling Ago2 localization and miRNA action
Source: EMBO Rep. 2024 Apr 22;25(5):20. doi: 10.1038/s44319-024-00132-7 (PMC11094075; doi:10.1038/s44319-024-00132-7)
Supplement: Supplementary file 3 — Source data Fig. 2 [file 44319_2024_132_MOESM3_ESM.zip › Figure 2/2G/2G.xlsx]

## Sheet: BES2B
EXP		RawIntDen	mCAV1-overlapped Ago2/mCAV1
1-1	mCAV-1	12573	1.14833
	mCAV1-overlapped Ago2	14438
1-2	mCAV-1	5314	0.405344
	mCAV1-overlapped Ago2	2154
1-3	mCAV-1	17848	0.523196
	mCAV1-overlapped Ago2	9338
2-1	mCAV-1	32209	0.360676
	mCAV1-overlapped Ago2	11617
2-2	mCAV-1	11794	0.363914
	mCAV1-overlapped Ago2	4292
2-3	mCAV-1	14597	0.252655
	mCAV1-overlapped Ago2	3688
3-1	mCAV-1	3494	0.27905
	mCAV1-overlapped Ago2	975
3-2	mCAV-1	6451	0.953496
	mCAV1-overlapped Ago2	6151
3-3	mCAV-1	8012	0.607339
	mCAV1-overlapped Ago2	4866

## Sheet: HMLE
EXP		RawIntDen	mCAV1-overlapped Ago2/mCAV1
1-1	mCAV-1	24213	0.0905712
	mCAV1-overlapped Ago2	2193
1-2	mCAV-1	16312	0.0775503
	mCAV1-overlapped Ago2	1265
1-3	mCAV-1	11951	0.430926
	mCAV1-overlapped Ago2	5150
2-1	mCAV-1	20128	0.399543
	mCAV1-overlapped Ago2	8042
2-2	mCAV-1	14204	0.170445
	mCAV1-overlapped Ago2	2421
2-3	mCAV-1	7786	0.320447
	mCAV1-overlapped Ago2	2495
3-1	mCAV-1	12349	0.0836505
	mCAV1-overlapped Ago2	1033
3-2	mCAV-1	14360	0.0463092
	mCAV1-overlapped Ago2	665
3-3	mCAV-1	16004	0.0691077
	mCAV1-overlapped Ago2	1106

## Sheet: A549
EXP		RawIntDen	mCAV1-overlapped Ago2/mCAV1
1-1	mCAV-1	115138	1.14318
	mCAV1-overlapped Ago2	131624
1-2	mCAV-1	24262	0.775534
	mCAV1-overlapped Ago2	18816
1-3	mCAV-1	14349	0.954561
	mCAV1-overlapped Ago2	13697
2-1	mCAV-1	10742	1.14197
	mCAV1-overlapped Ago2	12267
2-2	mCAV-1	14210	1.10577
	mCAV1-overlapped Ago2	15713
2-3	mCAV-1	11751	1.66062
	mCAV1-overlapped Ago2	19514
3-1	mCAV-1	35659	0.595614
	mCAV1-overlapped Ago2	21239
3-2	mCAV-1	21395	0.926151
	mCAV1-overlapped Ago2	19815
3-3	mCAV-1	19999	0.59503
	mCAV1-overlapped Ago2	11900

## Sheet: HCC1806
	EXP		RawIntDen	mCAV1-overlapped Ago2/mCAV1
	1-1	mCAV-1	31117	0.952566
		mCAV1-overlapped Ago2	29641
	1-2	mCAV-1	17805	1.14518
		mCAV1-overlapped Ago2	20390
	1-3	mCAV-1	31579	1.3325
		mCAV1-overlapped Ago2	42079
	2-1	mCAV-1	19554	1.66176
		mCAV1-overlapped Ago2	32494
	2-2	mCAV-1	18169	0.699763
		mCAV1-overlapped Ago2	12714
	2-3	mCAV-1	16555	0.914588
		mCAV1-overlapped Ago2	15141
	3-1	mCAV-1	11965	0.895194
		mCAV1-overlapped Ago2	10711
	3-2	mCAV-1	11965	0.895194
		mCAV1-overlapped Ago2	10711
	3-3	mCAV-1	16103	0.910948
		mCAV1-overlapped Ago2	14669

## Sheet: MDA-MB-231
EXP		RawIntDen	mCAV1-overlapped Ago2/mCAV1
1-1	mCAV-1	46805	1.09213
	mCAV1-overlapped Ago2	51117
1-2	mCAV-1	23190	0.952566
	mCAV1-overlapped Ago2	22090
1-3	mCAV-1	15763	0.615175
	mCAV1-overlapped Ago2	9697
2-1	mCAV-1	4640	1.10647
	mCAV1-overlapped Ago2	5134
2-2	mCAV-1	2929	1.15364
	mCAV1-overlapped Ago2	3379
2-3	mCAV-1	15273	1.16467
	mCAV1-overlapped Ago2	17788
3-1	mCAV-1	8001	0.537058
	mCAV1-overlapped Ago2	4297
3-2	mCAV-1	9155	0.931841
	mCAV1-overlapped Ago2	8531
3-3	mCAV-1	14725	0.673141
	mCAV1-overlapped Ago2	9912
