# Supplementary material for: Ago2/CAV1 interaction potentiates metastasis via controlling Ago2 localization and miRNA action
Source: EMBO Rep. 2024 Apr 22;25(5):20. doi: 10.1038/s44319-024-00132-7 (PMC11094075; doi:10.1038/s44319-024-00132-7)
Supplement: Supplementary file 3 — Source data Fig. 2 [file 44319_2024_132_MOESM3_ESM.zip › Figure 2/2I/F2I.xlsx]

## Sheet: A549+P2
EXP		RawIntDen	mCAV1-overlapped Ago2/mCAV1
1-1	mCAV-1	86166	0.337697
	mCAV1-overlapped Ago2	29098
1-2	mCAV-1	50613	0.463754
	mCAV1-overlapped Ago2	23472
1-3	mCAV-1	83448	0.192935
	mCAV1-overlapped Ago2	16100
2-1	mCAV-1	77707	0.224857
	mCAV1-overlapped Ago2	17473
2-2	mCAV-1	63140	0.360912
	mCAV1-overlapped Ago2	22788
2-3	mCAV-1	36272	0.78063
	mCAV1-overlapped Ago2	28315
3-1	mCAV-1	56849	0.307428
	mCAV1-overlapped Ago2	17477
3-2	mCAV-1	94462	0.696873
	mCAV1-overlapped Ago2	65828
3-3	mCAV-1	37109	0.397235
	mCAV1-overlapped Ago2	14741

## Sheet: A549+P2S
EXP		RawIntDen	mCAV1-overlapped Ago2/mCAV1
1-1	mCAV-1	96115	0.936899
	mCAV1-overlapped Ago2	90050
1-2	mCAV-1	126918	0.429947
	mCAV1-overlapped Ago2	54568
1-3	mCAV-1	77390	0.664556
	mCAV1-overlapped Ago2	51430
2-1	mCAV-1	113949	0.646903
	mCAV1-overlapped Ago2	73714
2-2	mCAV-1	25889	0.714242
	mCAV1-overlapped Ago2	18491
2-3	mCAV-1	56819	0.827417
	mCAV1-overlapped Ago2	47013
3-1	mCAV-1	52055	0.418058
	mCAV1-overlapped Ago2	21762
3-2	mCAV-1	51020	0.559604
	mCAV1-overlapped Ago2	28551
3-3	mCAV-1	57612	0.600934
	mCAV1-overlapped Ago2	34621

## Sheet: HCC1806+P2
EXP		RawIntDen	mCAV1-overlapped Ago2/mCAV1
1-1	mCAV-1	31585	0.145987
	mCAV1-overlapped Ago2	4611
1-2	mCAV-1	57959	0.261789
	mCAV1-overlapped Ago2	15173
1-3	mCAV-1	66197	0.121954
	mCAV1-overlapped Ago2	8073
2-1	mCAV-1	23118	0.642919
	mCAV1-overlapped Ago2	14863
2-2	mCAV-1	31359	0.425715
	mCAV1-overlapped Ago2	13350
2-3	mCAV-1	50113	0.27007
	mCAV1-overlapped Ago2	13534
3-1	mCAV-1	43825	0.202647
	mCAV1-overlapped Ago2	8881
3-2	mCAV-1	34988	0.44038
	mCAV1-overlapped Ago2	15408
3-3	mCAV-1	19241	0.558287
	mCAV1-overlapped Ago2	10742

## Sheet: HCC1806+P2S
EXP		RawIntDen	mCAV1-overlapped Ago2/mCAV1
1-1	mCAV-1	45173	0.908817
	mCAV1-overlapped Ago2	41054
1-2	mCAV-1	48895	0.895143
	mCAV1-overlapped Ago2	43768
1-3	mCAV-1	35989	1.17219
	mCAV1-overlapped Ago2	42186
2-1	mCAV-1	17447	1.34516
	mCAV1-overlapped Ago2	23469
2-2	mCAV-1	21911	1.0576
	mCAV1-overlapped Ago2	23173
2-3	mCAV-1	21462	1.14565
	mCAV1-overlapped Ago2	24588
3-1	mCAV-1	19490	1.04161
	mCAV1-overlapped Ago2	20301
3-2	mCAV-1	54686	0.838496
	mCAV1-overlapped Ago2	45854
3-3	mCAV-1	26156	0.958786
	mCAV1-overlapped Ago2	25078
