# Supplementary material for: Ago2/CAV1 interaction potentiates metastasis via controlling Ago2 localization and miRNA action
Source: EMBO Rep. 2024 Apr 22;25(5):20. doi: 10.1038/s44319-024-00132-7 (PMC11094075; doi:10.1038/s44319-024-00132-7)
Supplement: Supplementary file 4 — Source data Fig. 3 [file 44319_2024_132_MOESM4_ESM.zip]

Archive with 23 entries (16 files):
- Figure 3/3B/
- Figure 3/3B/mi-3616-3p qPCR.xlsx
- Figure 3/3B/mi-6126 qPCR.xlsx
- Figure 3/3C/
- Figure 3/3C/mi-3613-3p in BEAS-2B A549.xlsx
- Figure 3/3C/mi-3613-3p in HMLE HCC1806.xlsx
- Figure 3/3D/
- Figure 3/3D/SCAI qPCR.xlsx
- Figure 3/3E/
- Figure 3/3E/SCAI qPCR.xlsx
- Figure 3/3F/
- Figure 3/3F/western alpha tubulin.tif
- Figure 3/3F/western CAV1.tif
- Figure 3/3F/western Fibronectin.tif
- Figure 3/3F/western HDAC1.tif
- Figure 3/3F/western Integrin beta 1.tif
- Figure 3/3F/western N-cadherin.tif
- Figure 3/3F/western SCAI.tif
- Figure 3/3G/
- Figure 3/3G/SCAI qPCR .xlsx
- Figure 3/3H/
- Figure 3/3H/GRP78 qPCR.xlsx
- Figure 3/3H/SCAI qPCR.xlsx
