# Supplementary material for: Ago2/CAV1 interaction potentiates metastasis via controlling Ago2 localization and miRNA action
Source: EMBO Rep. 2024 Apr 22;25(5):20. doi: 10.1038/s44319-024-00132-7 (PMC11094075; doi:10.1038/s44319-024-00132-7)
Supplement: Supplementary file 4 — Source data Fig. 3 [file 44319_2024_132_MOESM4_ESM.zip › Figure 3/3B/mi-3616-3p qPCR.xlsx]

## Sheet: miR-3613-3p
			3613		average		U6		average		∆	∆∆	FC (Fold Change)
	N1	P2S	47.56				30.59				16.97	0	1		N1	N2	N3	N4	N5	average	STDE		t-test
		P2	46.54				28.1				18.44	-1.47	0.360982		1	1.95884	1.3566	0.80107	0.690159	1.16133	0.229344		0.0237917
												16.97			0.360982	0.737135	0.668964	0.22688	0.327598	0.464312	0.100513
	N2	P2S	44.91				28.91				16	0.97	1.95884
		P2	46.12				28.71				17.41	-0.44	0.737135
												16.97
	N3	P2S	46.81				30.28				16.53	0.44	1.3566
		P2	45.95				28.4				17.55	-0.58	0.668964
												16.97
	N4	P2S	38.79	45.79	42.29		25.61	25.68	25		17.29	-0.32	0.80107
		P2	44.38	45.38	44.88		25.82	25.72	25.77		19.11	-2.14	0.22688
	N5	P2S	48.4	47.7	48.05		30.61	30.48	30.545		17.505	-0.535	0.690159
		P2	49.69	48.08	48.885		30.4	30.21	30.305		18.58	-1.61	0.327598
