# Supplementary material for: Ago2/CAV1 interaction potentiates metastasis via controlling Ago2 localization and miRNA action
Source: EMBO Rep. 2024 Apr 22;25(5):20. doi: 10.1038/s44319-024-00132-7 (PMC11094075; doi:10.1038/s44319-024-00132-7)
Supplement: Supplementary file 4 — Source data Fig. 3 [file 44319_2024_132_MOESM4_ESM.zip › Figure 3/3B/mi-6126 qPCR.xlsx]

## Sheet: 工作表1
			6126				U6				∆	∆∆	FC (Fold Change)
	N1	P2S	34.65				30.28				4.37	0	1
		P2	31.01				28.4				2.61	1.76	3.38698
	N2	P2S	35.05	35.59	35.32		30.61	30.48	30.545		4.775	-0.405	0.755236
		P2	33.88	33.48	33.68		30.4	30.21	30.305		3.375	0.995	1.99308
	N3	P2S	34.79	34.49	34.64		30.34	30.26	30.3		4.34	0.03	1.02101
		P2	33.6	32.55	33.075		30.08	29.92	30		3.075	1.295	2.45377
						N1	N2	N3	average	STDVE	t-test
					P2S	1	0.755236	1.02101	0.925416	0.0696519	0.0157927
					P2	3.38698	1.99308	2.45377	2.61128	0.334779
