# Supplementary material for: Ago2/CAV1 interaction potentiates metastasis via controlling Ago2 localization and miRNA action
Source: EMBO Rep. 2024 Apr 22;25(5):20. doi: 10.1038/s44319-024-00132-7 (PMC11094075; doi:10.1038/s44319-024-00132-7)
Supplement: Supplementary file 4 — Source data Fig. 3 [file 44319_2024_132_MOESM4_ESM.zip › Figure 3/3C/mi-3613-3p in BEAS-2B A549.xlsx]

## Sheet: 工作表1 (2)
	3613-3p		Ave		∆		∆∆	miR-3613-3p / U6	average	STDE	T-test		∆		cell No.		miR-3613-3p / Cell No.	average	STDE	T-test
BEAS-2-1	55.17	55.17	55.17		23.715		0	1	1.10493	0.376132	0.0340962		0	1	1755000	1	1	1.09722	0.396881	0.107649
BEAS-B-2	53.81	53.7	53.755		22.865		0.85	1.8025	2.61048	0.291781			1.415	2.6666	2560000	1.45869	1.82808	3.20848	0.941389
BEAS-2B-3	53.61	57.77	55.69		24.68		-0.965	0.512278					-0.52	0.697372	2640000	1.50427	0.463594
A549-1	53.79	52.31	53.05		22.055		1.66	3.16017					2.12	4.34694	1500000	0.854701	5.08592
A549-2	52.28	55.05	53.665		22.6		1.115	2.16595					1.505	2.83825	2320000	1.32194	2.14704
A549-3	51.65	54.93	53.29		22.39		1.325	2.50533					1.88	3.68075	2700000	1.53846	2.39249
					BEAS-2
					A549
	U6		Ave
BEAS-2-1	31.91	31	31.455
BEAS-B-2	30.99	30.79	30.89
BEAS-2B-3	30.76	31.26	31.01
A549-1	31.01	30.98	30.995
A549-2	31.4	30.73	31.065
A549-3	30.96	30.84	30.9
