# Supplementary material for: Ago2/CAV1 interaction potentiates metastasis via controlling Ago2 localization and miRNA action
Source: EMBO Rep. 2024 Apr 22;25(5):20. doi: 10.1038/s44319-024-00132-7 (PMC11094075; doi:10.1038/s44319-024-00132-7)
Supplement: Supplementary file 4 — Source data Fig. 3 [file 44319_2024_132_MOESM4_ESM.zip › Figure 3/3C/mi-3613-3p in HMLE HCC1806.xlsx]

## Sheet: 工作表1
	3613-3p		Ave		∆		∆∆	miR-3613-3p / U6	average	STDE	T-test		∆		cell No.		miR-3613-3p / Cell No.	average	STDE	T-test
HMLE-1	55.76	55.76	55.76		23.5		0.67	1.59107	1.06536	0.286525	0.000603528		0.93	1.90528	1762500	1	1.90528	1.4758	0.552965	0.03195
HMLE-2	54.63	53.61	54.12		24.17		0	1	12.3906	1.11743			1.64	3.11666	2562500	1.4539	2.14365	5.71535	1.19001
HMLE-3	54.6	59.27	56.935		24.895		-0.725	0.604997					-1.175	0.442884	2062500	1.17021	0.378464
HCC1806-1	52.66	52.67	52.665		20.3		3.87	14.6213					3.095	8.54452	2240000	1.27092	6.72309
HCC1806-2	54.45	52.72	53.585		20.69		3.48	11.1579					2.175	4.51586	2380000	1.35035	3.3442
HCC1806-3	50.63	54.45	52.54		20.66		3.51	11.3924					3.22	9.31787	2320000	1.31631	7.07877
	U6		Ave
HMLE-1	31.99	32.53	32.26
HMLE-2	29.98	29.92	29.95
HMLE-3	31.58	32.5	32.04
HCC1806-1	32.49	32.24	32.365
HCC1806-2	32.86	32.93	32.895
HCC1806-3	31.93	31.83	31.88
BEAS-2-1	31.91	31	31.455
BEAS-B-2	30.99	30.79	30.89
BEAS-2B-3	30.76	31.26	31.01
A549-1	31.01	30.98	30.995
A549-2	31.4	30.73	31.065
A549-3	30.96	30.84	30.9
