# Supplementary material for: Ago2/CAV1 interaction potentiates metastasis via controlling Ago2 localization and miRNA action
Source: EMBO Rep. 2024 Apr 22;25(5):20. doi: 10.1038/s44319-024-00132-7 (PMC11094075; doi:10.1038/s44319-024-00132-7)
Supplement: Supplementary file 4 — Source data Fig. 3 [file 44319_2024_132_MOESM4_ESM.zip › Figure 3/3D/SCAI qPCR.xlsx]

## Sheet: 工作表1
	SCAI		average		∆		∆∆	SCAI/U6	average	STDE	T-Test		∆			cell No.			SCAI/Cell No.	average	STDE	T-Test
BEAS-1	32.78	32.47	32.625		15.87		0	1	1.04555	0.111291	0.0289206		0	1		2560000	1		1	1.12323	0.0716095	0.00363238
BEAS-2	31.41	33.42	32.415		15.54		0.33	1.25701	0.349408	0.17646			0.21	1.15669		2640000	1.03125		1.12164	0.341639	0.106001
BEAS-3		32.85	32.85		16.055		-0.185	0.879649					-0.225	0.855595		1755000	0.685547		1.24805
A549-1	32.3	34.58	33.44		16.38		-0.51	0.702222					-0.815	0.568408		2700000	1.05469		0.538935
A549-2	34.89	35.66	35.275		18.465		-2.595	0.165511					-2.65	0.15932		2320000	0.90625		0.175801
A549-3	33.45	36.72	35.085		18.34		-2.47	0.180491					-2.46	0.181747		1500000	0.585938		0.310181
	GAPDH		average
BEAS-1	16.75	16.76	16.755
BEAS-2	16.86	16.89	16.875
BEAS-3	16.85	16.74	16.795
A549-1	17.13	16.99	17.06
A549-2	16.76	16.86	16.81
A549-3	16.78	16.71	16.745
