# Supplementary material for: Ago2/CAV1 interaction potentiates metastasis via controlling Ago2 localization and miRNA action
Source: EMBO Rep. 2024 Apr 22;25(5):20. doi: 10.1038/s44319-024-00132-7 (PMC11094075; doi:10.1038/s44319-024-00132-7)
Supplement: Supplementary file 4 — Source data Fig. 3 [file 44319_2024_132_MOESM4_ESM.zip › Figure 3/3E/SCAI qPCR.xlsx]

## Sheet: 工作表1 (2)
			SCAI	GAPDG		∆		∆∆	FC (Fold Change)													∆		∆∆	FC
	N1	P2S	46.76	17.2		29.56		0	1
		P2	42.98	16.72		26.26		3.3	9.84916
	N2	P2S	53.87	25.02		28.85		0.71	1.6358
		P2	50.93	24.37		26.56		3	8
	N3	P2S	50.73	19.01		31.72		-2.16	0.223756
		P2	45.37	19.145		26.225		3.335	10.091
	N4	P2S	50.89	19.095		31.795		-2.235	0.212421
		P2	46.42	20.505		25.915		3.645	12.5099
	N5	P2S	50.08	19.79		30.29		-0.73	0.602904
		P2	46.19	19.87		26.32		3.24	9.44794
				N1	N2	N3	N4	N5	Average	STE
				1	1.6358	0.223756	0.212421	0.602904	0.734977	0.267729
				9.84916	8	10.091	12.5099	9.44794	9.97961	0.729157
										t-test
										2.28265e-06
