# Supplementary material for: Ago2/CAV1 interaction potentiates metastasis via controlling Ago2 localization and miRNA action
Source: EMBO Rep. 2024 Apr 22;25(5):20. doi: 10.1038/s44319-024-00132-7 (PMC11094075; doi:10.1038/s44319-024-00132-7)
Supplement: Supplementary file 4 — Source data Fig. 3 [file 44319_2024_132_MOESM4_ESM.zip › Figure 3/3G/SCAI qPCR .xlsx]

## Sheet: 工作表4 (2)
		SCAI		Ave		GAPDH		Ave		∆	∆∆	FC (Fold Change)
N1	Crl	37.53	36.97	37.25		19.1	18.14	18.62		18.63	0.24	1.18099
	miR-3616-3p mimic	41.05	38.47	39.76		20.54	19.47	20.005		19.755	-0.885	0.541488
N2	Crl	37.81	37.99	37.9		18.9	19.16	19.03		18.87	0	1
	miR-3616-3p mimic	40.57	38.21	39.39		19.94	20.12	20.03		19.36	-0.49	0.712025
N3	Crl	37.83	37.99	37.91		18.9	19.16	19.03		18.88	-0.01	0.993092
	miR-3616-3p mimic	43.35	42.93	43.14		20.06	20.49	20.275		22.865	-3.995	0.062717
								N1	N2	N3	average	STDE		T-test
								1.18099	1	0.993092	1.05803	0.0615145		0.038482
								0.541488	0.712025	0.062717	0.438743	0.194352
