# Supplementary material for: Ago2/CAV1 interaction potentiates metastasis via controlling Ago2 localization and miRNA action
Source: EMBO Rep. 2024 Apr 22;25(5):20. doi: 10.1038/s44319-024-00132-7 (PMC11094075; doi:10.1038/s44319-024-00132-7)
Supplement: Supplementary file 4 — Source data Fig. 3 [file 44319_2024_132_MOESM4_ESM.zip › Figure 3/3H/GRP78 qPCR.xlsx]

## Sheet: 工作表1 (2)
			GRP78		Ave				GAPDH		Ave		∆	∆∆	FC (Fold Change)
	N1	P2S	24.85	26.1	25.475			P2S	19.87	20.19	20.03		5.445	0	1
		P2S-6126	26.13	26.49	26.31			P2S-6126	19.64	20.09	19.865		6.445	-1	0.5
		P2	26.17	26.31	26.24			P2	22.39	20.57	21.48		4.76	0	1
		P2-6126	26.09	26.37	26.23			P2-6126	18.3	20.56	19.43		6.8	-2.04	0.243164
																	Crl
	N2	P2S	28.1	27.59	27.845			P2S	23.21	22.41	22.81		5.035	0	1		miR-6126 mimic
		P2S-6126	28.42	28.42	28.42			P2S-6126	21.49	20.03	20.76		7.66	-2.625	0.162105			N1	N2	N3	Average	STDEV-E	T-test
		P2	28.07	27.96	28.015			P2	21.21	20.77	20.99		7.025	0	1		P2S	1	1	1	1	0	0.0413575
		P2-6126	27.6	28.32	27.96			P2-6126	21.14	18.87	20.005		7.955	-0.93	0.524858		P2S-6126	0.5	0.162105	0.771105	0.477737	0.176155
																	P2	1	1	1	1	0	0.00878612
	N3	P2S	25.08	24.86	24.97			P2S	19.18	19.81	19.495		5.475	0	1		P2-6126	0.243164	0.524858	0.617709	0.46191	0.11261
		P2S-6126	25.23	25.08	25.155			P2S-6126	18.91	19.7	19.305		5.85	-0.375	0.771105
		P2	26.46	26.6	26.53			P2	19.14	19.93	19.535		6.995	0	1
		P2-6126	26.27	26.27	26.27			P2-766	18.47	18.69	18.58		7.69	-0.695	0.617709
															TRUE
															TRUE
															TRUE
															TRUE
																	H17	AID-IAA			0
																	H18	AID-IAA-3613			0
																	H19	AID-IAA-766			0
																255	H20	AID-IAA-6126			0
																255
																255
																255
