# Supplementary material for: Ago2/CAV1 interaction potentiates metastasis via controlling Ago2 localization and miRNA action
Source: EMBO Rep. 2024 Apr 22;25(5):20. doi: 10.1038/s44319-024-00132-7 (PMC11094075; doi:10.1038/s44319-024-00132-7)
Supplement: Supplementary file 4 — Source data Fig. 3 [file 44319_2024_132_MOESM4_ESM.zip › Figure 3/3H/SCAI qPCR.xlsx]

## Sheet: SCAI
				SCAI		Average			GAPDH		Average			∆	∆∆	FC (Fold Change)
		N1	P2S	39.57	41.1	40.335			24.34	23.22	23.78			16.555	0	1
			P2S-3613	43.39	43.12	43.255			24.07	24.49	24.28			18.975	-2.42	0.186856
			P2S-6126	43.04	40.75	41.895			26.76	26.96	26.86			15.035	1.52	2.86791
			P2	41.08	41.1	41.09			25.59	25.33	25.46			15.63	0	1
			P2-3613	41.52	41.51	41.515			26.14	26.05	26.095			15.42	0.21	1.15669
			P2-6126	40.6	42.02	41.31			26.96	26.77	26.865			14.445	1.185	2.27363
		N2
			P2S	36.97	37.75	37.36			22.42	21.7	22.06			15.3	0	1
			P2S-3613	35.27	36.07	35.67			19.45	19.45	19.45			16.22	-0.92	0.528509
			P2S-6126	35.98	35.71	35.845			20.94	19.33	20.135			15.71	-0.41	0.752623
			P2	35.19	35.56	35.375			20.27	22.28	21.275			14.1	0	1
			P2-3613	34.44	34.66	34.55			20.33	19.59	19.43			15.12	-1.02	0.493116
			P2-6126	33.87	33.1	33.485			20.31	18.12	19.43			14.055	0.045	1.03168
		N3	P2S	39.99	38.78	39.385			23.66	23.77	23.715			15.67	0	1
			P2S-3613	39.9	39.93	39.915			23.34	22.45	22.895			17.02	-1.35	0.392292
			P2S-6126	39.75	41.47	40.61			23.15	25.13	24.14			16.47	-0.8	0.574349
			P2	38.13	37.82	37.975			23.65	22.77	23.21			14.765	0	1
			P2-3613	37.58	40.74	39.16			24.1	24.25	24.175			14.985	-0.22	0.858565
			P2-6126	37.56	40.85	40.85			23.31	22.97	23.14			17.71	-2.945	0.129857
								Crl	miR-3613-3p	miR-6126
												1	1.72492e-08	1
												0.390243	0.166906	0.392292
												1.26524	0.272226
												1	1.20365e-08	1.02101
												1.138	0.155197	1
												1.66922	0.64114	0.858565
												1.29684	2.91804	0.792784
					Ave	STD	t-test
	P2S	1	1	1	1	0
	P2S-3613	0.186856	0.528509	0.392292	0.369219	0.0992991	0.00314681
	P2S-6126	2.86791	0.752623	0.574349	1.39829	0.736608	0.096777
	P2	1	1	1	1	0
	P2-3613	1.15669	0.493116	0.858565	0.836123	0.191885	0.441215
	P2-6126	2.27363	1.03168	0.129857	1.14506	0.621446
