# Supplementary material for: Ago2/CAV1 interaction potentiates metastasis via controlling Ago2 localization and miRNA action
Source: EMBO Rep. 2024 Apr 22;25(5):20. doi: 10.1038/s44319-024-00132-7 (PMC11094075; doi:10.1038/s44319-024-00132-7)
Supplement: Supplementary file 5 — Source data Fig. 4 [file 44319_2024_132_MOESM5_ESM.zip]

Archive with 24 entries (17 files):
- Figure 4/4A/
- Figure 4/4A/A549 trypsn resisatnt.xlsx
- Figure 4/4B/
- Figure 4/4B/anoikis A549+P2.tif
- Figure 4/4B/anoikis A549+P2S.tif
- Figure 4/4B/anoikis resistant.xlsx
- Figure 4/4C/
- Figure 4/4C/Copy of Palitaxol and Galtinib + P2 48 survival.xlsx
- Figure 4/4D/
- Figure 4/4D/A549 HCC1806 sphere.xlsx
- Figure 4/4E/
- Figure 4/4E/i/
- Figure 4/4E/i/A549 P2S P2 migartion and invasion .xlsx
- Figure 4/4E/i/invasaion A549+P2.tif
- Figure 4/4E/i/invasaion A549+P2S.tif
- Figure 4/4E/i/invasaion A549+PBS.tif
- Figure 4/4E/i/migration A549+P2.tif
- Figure 4/4E/i/migration A549+P2S.tif
- Figure 4/4E/i/migration A549+PBS.tif
- Figure 4/4E/ii/
- Figure 4/4E/ii/HCC1806 invasion.xlsx
- Figure 4/4E/ii/invasaion HCC1806+P2.tif
- Figure 4/4E/ii/invasaion HCC1806+P2S.tif
- Figure 4/4E/ii/invasaion HCC1806+PBS.tif
