# Supplementary material for: Ago2/CAV1 interaction potentiates metastasis via controlling Ago2 localization and miRNA action
Source: EMBO Rep. 2024 Apr 22;25(5):20. doi: 10.1038/s44319-024-00132-7 (PMC11094075; doi:10.1038/s44319-024-00132-7)
Supplement: Supplementary file 5 — Source data Fig. 4 [file 44319_2024_132_MOESM5_ESM.zip › Figure 4/4A/A549 trypsn resisatnt.xlsx]

## Sheet: 工作表1
		Non-resistant cell #	Resistant cell #	Total cell #	Non-resistant cell %	Resistant cell %
P2S	N1	445000	37500	482500	92.228	7.77202		P2S
	N2	492500	17500	510000	96.5686	3.43137		P2
	N3	490000	87500	577500	84.8485	15.1515
					91.215	8.78497	Ave
					5.92537	5.92537	SD
					3.42101	3.42101	SE
P2	N1	12500	467500	480000	2.60417	97.3958
	N2	12500	397500	410000	3.04878	96.9512
	N3	17500	400000	417500	4.19162	95.8084
					3.28152	96.7185	Ave
					0.818917	0.818917	SD
					0.472802	0.472802	SE
