# Supplementary material for: Ago2/CAV1 interaction potentiates metastasis via controlling Ago2 localization and miRNA action
Source: EMBO Rep. 2024 Apr 22;25(5):20. doi: 10.1038/s44319-024-00132-7 (PMC11094075; doi:10.1038/s44319-024-00132-7)
Supplement: Supplementary file 5 — Source data Fig. 4 [file 44319_2024_132_MOESM5_ESM.zip › Figure 4/4B/anoikis resistant.xlsx]

## Sheet: Exp
		24h			seeding cell #: 15000
		P2S	P2
	N1	15450	5700
	N2	20600	8250
	N3	18000	6850
	Ave	18016.7	6933.33
	SE	1213.89	602.003
	T-test	0.0026127
