# Supplementary material for: Ago2/CAV1 interaction potentiates metastasis via controlling Ago2 localization and miRNA action
Source: EMBO Rep. 2024 Apr 22;25(5):20. doi: 10.1038/s44319-024-00132-7 (PMC11094075; doi:10.1038/s44319-024-00132-7)
Supplement: Supplementary file 5 — Source data Fig. 4 [file 44319_2024_132_MOESM5_ESM.zip › Figure 4/4C/Copy of Palitaxol and Galtinib + P2 48 survival.xlsx]

## Sheet: 工作表1
			P2S			P2					P2S			P2
		Pac(conc.)	0	0.25	0.5	0	0.25	0.5		Gef(Conc.)	0	1	2	0	1	2
		N1	1.622	0.729	0.653	1.652	0.364	0.369		N1	1.622	1.045	0.88	1.655	0.589	0.354
		N2	1.488	0.692	0.635	1.553	0.39	0.334		N2	1.488	0.993	0.818	1.524	0.599	0.394
		N3	1.447	0.713	0.623	1.497	0.397	0.324		N3	1.447	0.957	0.814	1.475	0.564	0.369
		N4	1.307	0.689	0.637	1.46	0.378	0.299		N4	1.307	0.982	0.853	1.488	0.572	0.408
		N5	1.403	0.679	0.643	1.396	0.377	0.31		N5	1.403	1	0.809	1.511	0.555	0.392
		N6	1.389	0.673	0.662	1.497	0.337	0.287		N6	1.389	0.926	0.84	1.469	0.551	0.372
		Ave	1.44267	0.695833	0.642167	1.50917	0.373833	0.3205		Ave	1.44267	0.983833	0.835667	1.52033	0.571667	0.3815
							0.00698958	5.02005e-05
Normalized Data
		N1	1.1243	0.505313	0.452633	1.1451	0.25231	0.255776		N1	1.1243	0.724351	0.60998	1.14718	0.408271	0.245378
		N2	1.03142	0.479666	0.440156	1.07648	0.270332	0.231515		N2	1.03142	0.688307	0.567004	1.05637	0.415202	0.273105
		N3	1.003	0.494223	0.431838	1.03766	0.275184	0.224584		N3	1.003	0.663353	0.564232	1.02241	0.390942	0.255776
		N4	0.905959	0.477587	0.441542	1.01201	0.262014	0.207255		N4	0.905959	0.680682	0.591265	1.03142	0.396487	0.282809
		N5	0.972502	0.470655	0.445701	0.96765	0.261321	0.214879		N5	0.972502	0.693159	0.560766	1.04736	0.384703	0.271718
		N6	0.962798	0.466496	0.458871	1.03766	0.233595	0.198937		N6	0.962798	0.641865	0.582254	1.01825	0.381931	0.257855
		Ave	0.999998	0.482323	0.445124	1.04609	0.259126	0.222158		Ave	0.999998	0.691016	0.586948	1.06784	0.401522	0.267954
		SD	0.0261876	0.00521119	0.00339017	0.0213204	0.0052319	0.00713777		SD	0.0261876	0.00989716	0.0067359	0.0169687	0.00466447	0.00486633
							1.5248e-10	3.00395e-10							6.43951e-10	1.63242e-11
