# Supplementary material for: Ago2/CAV1 interaction potentiates metastasis via controlling Ago2 localization and miRNA action
Source: EMBO Rep. 2024 Apr 22;25(5):20. doi: 10.1038/s44319-024-00132-7 (PMC11094075; doi:10.1038/s44319-024-00132-7)
Supplement: Supplementary file 5 — Source data Fig. 4 [file 44319_2024_132_MOESM5_ESM.zip › Figure 4/4D/A549 HCC1806 sphere.xlsx]

## Sheet: 工作表1
		A549 sphere
		Crl	P2S	P2
	N1	157	152	78
	N2	166	172	85
	N3	150	149	72
	Ave	157.667	157.667	78.3333
	SE	4.63081	7.2188	3.75648
		HCC1806 sphere
		Crl	P2S	P2
	N1	42	43	17
	N2	34	45	15
	N3	30	36	6
	N4	46	32	23
	Ave	38	39	15.25
	SD	7.30297	6.0553	7.04154
	SE	3.65148	3.02765	3.52077
