# Supplementary material for: Ago2/CAV1 interaction potentiates metastasis via controlling Ago2 localization and miRNA action
Source: EMBO Rep. 2024 Apr 22;25(5):20. doi: 10.1038/s44319-024-00132-7 (PMC11094075; doi:10.1038/s44319-024-00132-7)
Supplement: Supplementary file 5 — Source data Fig. 4 [file 44319_2024_132_MOESM5_ESM.zip › Figure 4/4E/i/A549 P2S P2 migartion and invasion .xlsx]

## Sheet: 工作表1
		A549 invasion							A549 migration
		Crl	P2S	P2					Crl	P2S	P2
	N1	260	295	73				N1	320	352	134
	N2	255	266	65				N2	356	332	121
	N3	297	235	89				N3	375	344	166
	Ave	270.667	265.333	75.6667				Ave	350.333	342.667	140.333
	SE	13.2455	17.3237	7.05534				SE	16.128	5.81187	13.3708
