# Supplementary material for: Ago2/CAV1 interaction potentiates metastasis via controlling Ago2 localization and miRNA action
Source: EMBO Rep. 2024 Apr 22;25(5):20. doi: 10.1038/s44319-024-00132-7 (PMC11094075; doi:10.1038/s44319-024-00132-7)
Supplement: Supplementary file 5 — Source data Fig. 4 [file 44319_2024_132_MOESM5_ESM.zip › Figure 4/4E/ii/HCC1806 invasion.xlsx]

## Sheet: 工作表1
		HCC1806 invasion
		Ctrl	P2S	P2
	N1	132	122	34
	N2	101	112	22
	N3	87	98	42
	Ave	106.667	110.667	32.6667
	SE	13.2958	6.9602	5.81187
