# Supplementary material for: Ago2/CAV1 interaction potentiates metastasis via controlling Ago2 localization and miRNA action
Source: EMBO Rep. 2024 Apr 22;25(5):20. doi: 10.1038/s44319-024-00132-7 (PMC11094075; doi:10.1038/s44319-024-00132-7)
Supplement: Supplementary file 6 — Source data Fig. 5 [file 44319_2024_132_MOESM6_ESM.zip]

Archive with 35 entries (21 files):
- Figure 5/5B/
- Figure 5/5B/IAA mice IVIS image.jpg
- Figure 5/5B/Lung hGAPDH PCR.tif
- Figure 5/5B/Lung mGAPDH PCR.tif
- Figure 5/5B/PBS mice IVIS image.jpg
- Figure 5/5C/
- Figure 5/5C/cancer cell number in lung.xlsx
- Figure 5/5D/
- Figure 5/5D/cancer cell number in lung qPCR.xlsx
- Figure 5/5E/
- Figure 5/5E/i/
- Figure 5/5E/i/lung tumor IVIS image.tif
- Figure 5/5E/ii/
- Figure 5/5E/ii/IVIS ROI count.xlsx
- Figure 5/5E/iii/
- Figure 5/5E/iii/IAA.bmp
- Figure 5/5E/iii/IAA.tif
- Figure 5/5E/iii/PBS.bmp
- Figure 5/5E/iii/PBS.tif
- Figure 5/5E/iv/
- Figure 5/5E/iv/lung meta nodules.xlsx
- Figure 5/5E/V/
- Figure 5/5E/V/Lung meta qPCR.xlsx
- Figure 5/5F/
- Figure 5/5F/i/
- Figure 5/5F/i/IAA mice IVIS-1.tif
- Figure 5/5F/i/PBS IAA mice IVIS-2.tif
- Figure 5/5F/i/PBS mice IVIS-1.tif
- Figure 5/5F/i/tumor picture.tif
- Figure 5/5F/ii/
- Figure 5/5F/ii/tumor weight.xlsx
- Figure 5/5F/iii/
- Figure 5/5F/iii/cancer cell in lymph node qPCR.xlsx
- Figure 5/5F/iv/
- Figure 5/5F/iv/cancer cell in lung qPCR.xlsx
