# Supplementary material for: Ago2/CAV1 interaction potentiates metastasis via controlling Ago2 localization and miRNA action
Source: EMBO Rep. 2024 Apr 22;25(5):20. doi: 10.1038/s44319-024-00132-7 (PMC11094075; doi:10.1038/s44319-024-00132-7)
Supplement: Supplementary file 6 — Source data Fig. 5 [file 44319_2024_132_MOESM6_ESM.zip › Figure 5/5C/cancer cell number in lung.xlsx]

## Sheet: 工作表2
																standard curve
		hGAPDH		Ave		mGAPDH		∆	2∆	y	cancer cell #	cancer cell #/25 mg lung				cancer cell #/25 mg lung	hGAPDH	mGAPDH		∆	2∆	cancer cell #/25 mg lung
	Lung only negative	59.25		59.25		28.42		-30.83	5.23896e-10	-21.46	8.39282e-06					5	42.26	32.83		-9.43	0.00144973	5
	PBS-1	42.25	51.63	46.94		30.34		-16.6	1.0067e-05	-21.2987	0.161274	0.80637				25	42.63	34.09		-8.54	0.00268661	25
	PBS-2	60.35	60.74	60.545		29.64		-30.905	4.97357e-10	-21.46	7.96765e-06	3.98383e-05				50	42.92	34.59		-8.33	0.00310756	50
	PBS-3	33.41	32.93	33.17		28.97		-4.2	0.0544094	850.179	871.639	4358.19				100	42.38	34.5		-7.88	0.00424506	100
	PBS-4	34.34	36.24	35.29		30.37		-4.92	0.0330318	507.71	529.17	2645.85				125	40.64	34.31		-6.33	0.0124303	125
	PBS-5	31.47	32.18	31.825		30.22		-1.605	0.328736	5244.89	5266.35	26331.7				1250	37.44	33.86		-3.58	0.0836205	1250
	PBS-6	36.47	35.77	36.12		29.59		-6.53	0.0108212	151.895	173.355	866.776				2500	35.32	32.63		-2.69	0.154963	2500
	IAA-1	51.93	60	55.965		30.4		-25.565	2.0145e-08	-21.4597	0.000322724	0.00161362				10000	33.27	34.04		0.77	1.70527	10000
	IAA-2	37.78	60.12	48.95		29.56		-19.39	1.45555e-06	-21.4367	0.023318	0.11659
	IAA-3	60	60	60		30.85		-29.15	1.67871e-09	-21.46	2.68929e-05	0.000134465
	IAA-4	55.54	47.35	51.445		31.2		-20.245	8.04725e-07	-21.4471	0.0128917	0.0644585
	IAA-5	38.36	38.65	38.505		29.64		-8.865	0.00214471	12.8983	34.3583	171.791
	IAA-6	53.29	60	56.645		30.83		-25.815	1.69399e-08	-21.4597	0.000271377	0.00135689
