# Supplementary material for: Ago2/CAV1 interaction potentiates metastasis via controlling Ago2 localization and miRNA action
Source: EMBO Rep. 2024 Apr 22;25(5):20. doi: 10.1038/s44319-024-00132-7 (PMC11094075; doi:10.1038/s44319-024-00132-7)
Supplement: Supplementary file 6 — Source data Fig. 5 [file 44319_2024_132_MOESM6_ESM.zip › Figure 5/5D/cancer cell number in lung qPCR.xlsx]

## Sheet: 工作表1
		hGAPDH		Ave	mGAPDH		Ave	∆	2∆	y	cancer cell #	cancer cell #/25 mg lung
	lung only	50	50	50	23.71	23.43	23.57	-26.43	1.10606e-08	100.194	-1.91029e-06
	PBS-1	39.91	41.19	40.55	23.48	23.64	23.56	-16.99	7.68246e-06	158.28	58.0861	726.076
	PBS-2	37.84	39.54	38.69	22.8	23.1	22.95	-15.74	1.82721e-05	238.462	138.268	1728.35
	PBS-3	39.69	39.4	39.545	23.54	23.68	23.61	-15.935	1.5962e-05	220.971	120.777	1509.71
	PBS-4	41.06	36.77	38.915	23.6	23.55	23.575	-15.34	2.41101e-05	282.667	182.473	2280.91
	PBS-5	50	50	50	23.41	23.36	23.385	-26.615	9.72941e-09	100.184	-0.0100811	-0.126013
	IAA-1	50	50	50	23.69	23.57	23.63	-26.37	1.15303e-08	100.197	0.00355452	0.0444315
	IAA-2	50	50	50	23.02	22.86	22.94	-27.06	7.14707e-09	100.164	-0.029634	-0.370424
	IAA-3	39.75	50	44.875	23.22	22.94	23.08	-21.795	2.74822e-07	102.191	1.99714	24.9642
	IAA-4	48.87	50	49.435	23.34	23.17	23.255	-26.18	1.31533e-08	100.21	0.0158438	0.198048
	IAA-5	46.57	50	48.285	22.99	23.06	23.025	-25.26	2.48876e-08	100.298	0.104693	1.30866
		standard curve
		cancer cell #/25 mg lung	hGAPDH	mGAPDH	∆	2∆	cancer cell #/25 mg lung
		0	50	24.15	-25.85	1.65339e-08	0
		5	47.75	24.1	-23.65	7.59697e-08	5
		25	45.08	24	-21.08	4.51115e-07	25
		125	40.81	23.95	-16.86	8.40687e-06	125
		625	39.38	24.11	-15.27	2.53088e-05	625
		3125	35.28	24	-11.28	0.000402144	3125
		15625	32.07	24.12	-7.95	0.004044	15625
		78125	28.93	24.15	-4.78	0.0363979	78125
