# Supplementary material for: Ago2/CAV1 interaction potentiates metastasis via controlling Ago2 localization and miRNA action
Source: EMBO Rep. 2024 Apr 22;25(5):20. doi: 10.1038/s44319-024-00132-7 (PMC11094075; doi:10.1038/s44319-024-00132-7)
Supplement: Supplementary file 6 — Source data Fig. 5 [file 44319_2024_132_MOESM6_ESM.zip › Figure 5/5E/ii/IVIS ROI count.xlsx]

## Sheet: A33 AID 180s ROI
		ROI	Image Layer	Total Counts	Avg Counts	Stdev Counts	Min Counts	Max Counts	∆ Total Count (sample-background)		T-test
	PBS-1	ROI 1	Overlay	1010000	1923	2474	44.52	14650	990880		0.0199883
	PBS-2	ROI 2	Overlay	1570000	2974	2583	127.8	12180	1550880
	PBS-3	ROI 3	Overlay	2936000	5550	7348	192.3	49310	2916880
	PBS-4	ROI 4	Overlay	3299000	6309	7858	122.9	40040	3279880
	PBS-5	ROI 5	Overlay	7505000	14380	12250	515	60480	7485880
	PBS-6	ROI 6	Overlay	9631000	18210	20010	667	88340	9611880
	Background	ROI 7	Overlay	19120	36.15	18.84	6.598	196.3
	IAA-1	ROI 1	Overlay	1531000	2916	2795	111.8	12880	1494050
	IAA-2	ROI 2	Overlay	165200	316.4	312.6	64.11	1428	128250
	IAA-3	ROI 3	Overlay	300800	567.6	841.2	70.72	5274	263850
	IAA-4	ROI 4	Overlay	139400	266.5	207.2	72.09	1010	102450
	IAA-5	ROI 5	Overlay	101800	194.3	151.3	35.75	887.1	64850
	IAA-6	ROI 6	Overlay	88790	169.8	186.6	20.87	1107	51840
	Background	ROI 7	Overlay	36950	70.65	19.73	27.3	179.7
