# Supplementary material for: Ago2/CAV1 interaction potentiates metastasis via controlling Ago2 localization and miRNA action
Source: EMBO Rep. 2024 Apr 22;25(5):20. doi: 10.1038/s44319-024-00132-7 (PMC11094075; doi:10.1038/s44319-024-00132-7)
Supplement: Supplementary file 6 — Source data Fig. 5 [file 44319_2024_132_MOESM6_ESM.zip › Figure 5/5E/iv/lung meta nodules.xlsx]

## Sheet: 工作表1
		PBS	IAA
	N1	8	3
	N2	9	2
	N3	18	0
	N4	12	0
	N5	30	2
	N6	32	5
	Ave	18.1667	2
	SE	4.30826	0.774597
	T-test	0.00415442
