# Supplementary material for: Ago2/CAV1 interaction potentiates metastasis via controlling Ago2 localization and miRNA action
Source: EMBO Rep. 2024 Apr 22;25(5):20. doi: 10.1038/s44319-024-00132-7 (PMC11094075; doi:10.1038/s44319-024-00132-7)
Supplement: Supplementary file 6 — Source data Fig. 5 [file 44319_2024_132_MOESM6_ESM.zip › Figure 5/5E/V/Lung meta qPCR.xlsx]

## Sheet: 工作表1 (2)
			hGAPDH		Ave	mGAPDH		Ave	∆	2∆	y	cancer cell #	cancer cell #/25 mg lung
		N	42.82	65	53.91	19.93	19.83	19.88	-34.03	5.70098e-11	-36.9398	0	0
		P1	33.83	33.82	33.825	20.49	20.54	20.515	-13.31	9.8467e-05	244.211	281.151	5623.01
		P2	31.67	31.48	31.575	20.18	20.18	20.18	-11.395	0.000371333	1023.32	1060.26	21205.2
		P3	30.16	30.05	30.05	20.36	20.36	20.36	-9.69	0.00121065	3419.81	3456.75	69135
		P4	32.26	31.91	32.085	20.37	20.23	20.3	-11.785	0.000283375	772.175	809.115	16182.3
		P5	32.37	31.89	32.13	21.49	21.49	21.49	-10.64	0.000626673	1752.39	1789.33	35786.5
		P6	29.96	30.06	30.01	20.86	21.15	21.005	-9.005	0.00194637	5520.48	5557.42	111148	0.0302072	T-test
		I1	33.01	33.01	33.01	19.91	20.27	20.09	-12.92	0.000129031	331.478	368.418	7368.36
		I2	34.65	35.17	34.91	20.44	20.02	20.23	-14.68	3.8096e-05	71.8348	108.775	2175.49
		I3	36.29	51.81	44.05	20.65	20.58	20.615	-23.435	8.81784e-08	-36.6882	0.251611	5.03222
		I4	37.45	45.58	41.515	20.23	20.18	20.205	-21.31	3.84637e-07	-35.8418	1.09808	21.9617
		I5	35.81	36.41	36.11	21.25	21.24	21.245	-14.865	3.35111e-05	58.7437	95.6835	1913.67
		I6	38.39	39.18	38.785	20.58	20.56	20.57	-18.215	3.28654e-06	-27.556	9.38382	187.676
		standard curve
		cancer cell #/25 mg lung	hGAPDH		Ave	mGAPDH	∆	2∆	cancer cell #/25 mg lung
		0	65	57.15	61.075	21.1	-39.975	9.25392e-13	0
		5	38.11	38.64	38.375	22.88	-15.495	2.16541e-05	5
		25	38.37	39.19	38.78	23.3	-15.48	2.18804e-05	25
		50	37.48	37.58	37.53	23.37	-14.16	5.4628e-05	50
		100	37.28	37.73	37.505	23	-14.505	4.30091e-05	100
		250	36.78	36.68	36.73	22.96	-13.77	7.15842e-05	250
		1250	33.66	33.84	33.75	22.6	-11.15	0.000440064	1250
		2500	31.9	32.17	32.035	21.95	-10.085	0.000920688	2500
		10000	30.51	30.62	30.565	22.41	-8.155	0.00350833	10000
