# Supplementary material for: Ago2/CAV1 interaction potentiates metastasis via controlling Ago2 localization and miRNA action
Source: EMBO Rep. 2024 Apr 22;25(5):20. doi: 10.1038/s44319-024-00132-7 (PMC11094075; doi:10.1038/s44319-024-00132-7)
Supplement: Supplementary file 6 — Source data Fig. 5 [file 44319_2024_132_MOESM6_ESM.zip › Figure 5/5F/ii/tumor weight.xlsx]

## Sheet: 工作表1 (2)
		PBS		IAA
		Left	Right	Left	Right
	N1	0.0156	0.0729	0	0.0175
	N2	0.036	0.0216	0.0241	0.0316
	N3	0.059	0.0264	0.0164	0.04
	N4	0.078	0.046	0.0167	0
	N5	0.0554	0.0692	0.0256	0.043
	N6	0.0662	0	0.0456	0.0041
	N7	0.0549	0.0587	0.0676	0.0129
	Ave	0.0471357		0.02465
	SE	0.00633036		0.00516936
