# Supplementary material for: Ago2/CAV1 interaction potentiates metastasis via controlling Ago2 localization and miRNA action
Source: EMBO Rep. 2024 Apr 22;25(5):20. doi: 10.1038/s44319-024-00132-7 (PMC11094075; doi:10.1038/s44319-024-00132-7)
Supplement: Supplementary file 6 — Source data Fig. 5 [file 44319_2024_132_MOESM6_ESM.zip › Figure 5/5F/iii/cancer cell in lymph node qPCR.xlsx]

## Sheet: H17 2w LN (3)
											standard curve
		hGAPDH	mGAPDH	∆	2∆	y(cell #)	y-background cell #	cell number/lymph node			cancer cell #	hGAPDH		Ave	∆	2∆	cancer cell #
	PBS-1	33.08	19.37	9.97	1002.93	414.617	581.117	5811.17	0.0479502	t-test	0	42.85	43.25	43.05	0	1	0
	PBS-2	37.1	19.56	5.95	61.8199	-131.224	35.2756	352.756			5	35.37	35.76	35.565	7.485	179.147	5
	PBS-3	33.31	19.26	9.74	855.13	328.895	495.395	4953.95			25	34.58	34.93	34.755	8.295	314.083	25
	PBS-4	38.99	19.51	4.06	16.6795	-157.406	9.09408	90.9408			125	34.5	34.87	34.685	8.365	329.698	125
	PBS-5	31.91	19.18	11.14	2256.7	1141.81	1308.31	13083.1			625	32.13	32.56	32.345	10.705	1669.27	625
	PBS-6	33.9	18.87	9.15	568.1	162.418	328.918	3289.18			3125	30.26	30.68	30.47	12.58	6122.9	3125
	PBS-7	33.91	19	9.14	564.175	160.142	326.642	3266.42			15625	28.11	28.52	28.315	14.735	27269.5	15625
	IAA-1	40.88	18.5	2.17	4.50023	-164.47	2.03014	20.3014
	IAA-2	33.97	18.66	9.08	541.193	146.812	313.312	3133.12
	IAA-3	35.88	19.26	7.17	144.007	-83.5557	82.9443	829.443
	IAA-4	41.74	19.76	1.31	2.47942	-165.642	0.858061	8.58061
	IAA-5	38.96	19.31	4.09	17.0299	-157.203	9.29736	92.9736
	IAA-6	37	20.56	6.05	66.257	-128.651	37.849	378.49
	IAA-7	41.73	19.48	1.32	2.49666	-165.632	0.868063	8.68063
	Background	43.05		0	1	-166.5	0	0
