# Supplementary material for: Ago2/CAV1 interaction potentiates metastasis via controlling Ago2 localization and miRNA action
Source: EMBO Rep. 2024 Apr 22;25(5):20. doi: 10.1038/s44319-024-00132-7 (PMC11094075; doi:10.1038/s44319-024-00132-7)
Supplement: Supplementary file 6 — Source data Fig. 5 [file 44319_2024_132_MOESM6_ESM.zip › Figure 5/5F/iv/cancer cell in lung qPCR.xlsx]

## Sheet: H17 4W Lung (1st) (2)
														standard curve
		hGAPDH		Ave	mGAPDH		Ave	∆	2∆	y(cell #)	y-background cell #	cell number/25 mg lung		cancer cell #	hGAPDH	mGAPDH	∆	2∆	cancer cell #
	PBS1-1	50.96	47.84	49.4	19.4	19.62	19.51	-29.89	1.00511e-09	99.1431	-0.856911	0		0	49.38	19.63	-29.75	1.10754e-09	0	99.1444
	PBS2-1	44.45	38.21	41.33	19.88	19.71	19.795	-21.535	3.29093e-07	103.416	3.41569	68.3138		5	47.31	19.55	-27.76	4.39954e-09	5	99.1873
	PBS3-1	51.11	48.79	49.95	19.69	19.7	19.695	-30.255	7.80436e-10	99.1402	-0.859837	0		25	43.31	19.32	-23.99	6.00192e-08	25	99.9116
	PBS4-1	48.75	36.95	42.85	20.12	19.67	19.895	-22.955	1.22986e-07	100.732	0.731615	14.6323		125	36.57	19.06	-17.51	5.35753e-06	125	168.9
	PBS5-1	33.72	33.93	33.825	19.44	19.26	19.35	-14.475	4.39128e-05	670.994	570.994	11419.9		625	34.83	19.38	-15.45	2.23402e-05	625	390.06
	PBS6-1	37.89	41.76	39.825	20.18	19.38	19.78	-20.045	9.24387e-07	111.168	11.168	223.361		3125	31.93	19.81	-12.12	0.000224655	3125	3024.75
	PBS7-1	39.43	38.61	39.02	19.83	19.68	19.755	-19.265	1.58729e-06	119.801	19.8009	396.018		15625	29.17	19.46	-9.71	0.00119398	15625	15648.1
	IAA1-1	36.99	49.02	43.005	19.54	19.49	19.515	-23.49	8.488e-08	100.235	0.235369	4.70737
	IAA2-1	47.45	36.77	42.11	19.33	19.54	19.435	-22.675	1.49329e-07	101.075	1.07467	21.4935
	IAA3-1	51.32	35.58	43.45	19.05	19.94	19.495	-23.955	6.14931e-08	99.9308	-0.0691924	0
	IAA4-1	37.29	33.98	35.635	19.45	19.75	19.6	-16.035	1.48931e-05	293.078	193.078	3861.56
	IAA5-1	53.55	44.78	49.165	19.5	20.56	20.03	-29.135	1.69625e-09	99.1521	-0.84791	0
	IAA6-1	46.83	48.19	47.51	19.41	19.84	19.625	-27.885	4.0344e-09	99.1825	-0.817461	0
	IAA7-1	37.82	49.05	43.435	19.14	20.09	19.615	-23.82	6.75251e-08	100.009	0.00936111	0.187222
		hGAPDH		Ave	mGAPDH		Ave	∆	2∆	y(cell #)	y-background cell #	cell number/25 mg lung		standard curve
	PBS1-2	41.79	41.77	41.78	19.84	19.78	19.81	-21.94	2.48543e-07	-178.985	3.01484	60.2969		cancer cell #	hGAPDH		Ave	mGAPDH	∆	2∆	cancer cell #
	PBS2-2	37.39	37.92	37.655	19.38	19.4	19.39	-18.275	3.15266e-06	-134.644	47.3559	947.117		0	42.85	43.25	43.05	18.6	-24.45	4.36332e-08	0	-182.114
	PBS3-2	41.59	60	50.795	27.94	31.84	29.89	-22.855	1.31813e-07	-180.767	1.23257	24.6514		5	35.37	35.76	35.565	18.78	-16.785	8.85547e-06	5
	PBS4-2	41.76	39.69	40.725	20.15	20.32	20.235	-20.575	6.40188e-07	-173.005	8.99462	179.892		25	34.58	34.93	34.755	18.02	-16.735	9.16776e-06	25
	PBS5-2	35.14	43.62	39.38	19.79	19.85	19.82	-19.59	1.26713e-06	-163.433	18.567	371.341		125	34.5	34.87	34.685	18.57	-16.115	1.40897e-05	125
	PBS6-2	41.8	45.77	43.785	21.35	21.45	21.4	-22.435	1.76357e-07	-180.087	1.91268	38.2535		625	32.13	32.56	32.345	18.27	-14.075	5.79432e-05	625
	PBS7-2	41.63	40.67	41.15	19.23	19.35	19.29	-21.92	2.52013e-07	-178.932	3.06782	61.3563		3125	30.26	30.68	30.47	18.47	-12	0.000244141	3125
	IAA1-2	44.52	60	52.26	22.88	24.1	23.49	-29.38	1.43133e-09	-182.758	-0.758146	0		15625	28.11	28.52	28.315	18.39	-9.925	0.00102867	15625
	IAA2-2	60	41.34	50.67	26.23	24.92	25.575	-24.44	4.39366e-08	-182.109	-0.10916	0
	IAA3-2	39.98	35.52	37.75	19.46	19.51	19.485	-18.29	3.12005e-06	-135.142	46.858	937.16
	IAA4-2	39.93	42.81	41.37	17.5	17.42	17.46	-23.87	6.5225e-08	-181.784	0.215878	4.31755
	IAA5-2	60	45.79	52.895	25.13	24.95	25.04	-27.765	4.38432e-09	-182.713	-0.713059	0
	IAA6-2	60	57.42	58.71	25.82	25.41	25.615	-32.89	1.25639e-10	-182.778	-0.778082	0
	IAA7-2	39.9	38.88	39.39	22.4	22.39	22.395	-16.99	7.68246e-06	-65.4815	116.518	2330.37
