# Supplementary material for: Ago2/CAV1 interaction potentiates metastasis via controlling Ago2 localization and miRNA action
Source: EMBO Rep. 2024 Apr 22;25(5):20. doi: 10.1038/s44319-024-00132-7 (PMC11094075; doi:10.1038/s44319-024-00132-7)
Supplement: Supplementary file 7 — Source data Fig. 6 [file 44319_2024_132_MOESM7_ESM.zip]

Archive with 80 entries (60 files):
- Figure 6/6A/
- Figure 6/6A/western input Flag-CAV1.tif
- Figure 6/6A/western input HA-Ago2.tif
- Figure 6/6A/western IP Flag-CAV1.tif
- Figure 6/6A/western IP HA-Ago2.tif
- Figure 6/6B/
- Figure 6/6B/i/
- Figure 6/6B/i/western input Flag-CAV1.tif
- Figure 6/6B/i/western input HA-Ago2.tif
- Figure 6/6B/i/western IP Flag-CAV1.tif
- Figure 6/6B/i/western IP HA-Ago2.tif
- Figure 6/6B/ii/
- Figure 6/6B/ii/western input CAV1.tif
- Figure 6/6B/ii/western input HA-Ago2.tif
- Figure 6/6B/ii/western IP CAV1.tif
- Figure 6/6B/ii/western IP HA-Ago2.tif
- Figure 6/6B/iii/
- Figure 6/6B/iii/western input CAV1.tif
- Figure 6/6B/iii/western input HA-Ago2.tif
- Figure 6/6B/iii/western IP CAV1.tif
- Figure 6/6B/iii/western IP HA-Ago2.tif
- Figure 6/6C/
- Figure 6/6C/i/
- Figure 6/6C/i/western input CAV1.tif
- Figure 6/6C/i/western input HA-Ago2.tif
- Figure 6/6C/i/western IP acetylation.tif
- Figure 6/6C/i/western IP CAV1.tif
- Figure 6/6C/i/western IP HA-Ago2.tif
- Figure 6/6C/ii/
- Figure 6/6C/ii/western input CAV1.tif
- Figure 6/6C/ii/western input HA-Ago2.tif
- Figure 6/6C/ii/western IP acetylation.tif
- Figure 6/6C/ii/western IP CAV1.tif
- Figure 6/6C/ii/western IP HA-Ago2.tif
- Figure 6/6D/
- Figure 6/6D/GAPDH.tif
- Figure 6/6D/HDAC6.tif
- Figure 6/6D/Sirt1.tif
- Figure 6/6D/Sirt2.tif
- Figure 6/6E/
- Figure 6/6E/i/
- Figure 6/6E/i/western input Ago2.tif
- Figure 6/6E/i/western input CAV1.tif
- Figure 6/6E/i/western IP Ago2.tif
- Figure 6/6E/i/western IP CAV1.tif
- Figure 6/6E/ii/
- Figure 6/6E/ii/western input Ago2.tif
- Figure 6/6E/ii/western input CAV1.tif
- Figure 6/6E/ii/western IP Ago2.tif
- Figure 6/6E/ii/western IP CAV1.tif
- Figure 6/6E/iii/
- Figure 6/6E/iii/western input Ago2.tif
- Figure 6/6E/iii/western input CAV1.tif
- Figure 6/6E/iii/western IP Ago2.tif
- Figure 6/6E/iii/western IP CAV1.tif
- Figure 6/6F/
- Figure 6/6F/i/
- Figure 6/6F/i/western input CAV1.tif
- Figure 6/6F/i/western input HA-Ago2.tif
- Figure 6/6F/i/western IP CAV1.tif
- Figure 6/6F/i/western IP HA-Ago2.tif
- Figure 6/6F/ii/
- Figure 6/6F/ii/A549-Ago2 Wt R A+TM.xlsx
- Figure 6/6G/
- Figure 6/6G/western Ago2.tif
- Figure 6/6G/western CAV1.tif
- Figure 6/6G/western EEA1.tif
- Figure 6/6I/
- Figure 6/6I/miRNA qPCR of wt A.xlsx
- Figure 6/6I/SCAI qPCR of wt A.xlsx
- Figure 6/6J/
- Figure 6/6J/western alpha-tubulin.tif
- Figure 6/6J/western CAV1.tif
- Figure 6/6J/western HDAC1.tif
- Figure 6/6J/western SCAI.tif
- Figure 6/6K/
- Figure 6/6K/western Ago2.tif
- Figure 6/6K/western beta-actin.tif
- Figure 6/6K/western fibronectin.tif
- Figure 6/6K/western N-cadherin.tif
