# Supplementary material for: Ago2/CAV1 interaction potentiates metastasis via controlling Ago2 localization and miRNA action
Source: EMBO Rep. 2024 Apr 22;25(5):20. doi: 10.1038/s44319-024-00132-7 (PMC11094075; doi:10.1038/s44319-024-00132-7)
Supplement: Supplementary file 7 — Source data Fig. 6 [file 44319_2024_132_MOESM7_ESM.zip › Figure 6/6F/ii/A549-Ago2 Wt R A+TM.xlsx]

## Sheet: 工作表1
		WB1
			Ago2		CAV1		CAV1/Ago2			FC
			Pixel Total	normalized Pixel	Pixel Total	normalized Pixel	FC			WB1	WB2	WB3		Ave	SE
		Ago2 (Wt)	132957	1	12049	1	1		Ago2 (Wt)	1	1	1		1	0
		Ago2 (Wt)+TM	78790	0.592598	1663	0.13802	0.232906		Ago2 (Wt)+TM	0.232906	0.639032	0.581466		0.484468	0.126874
		Ago2 (K212R)	119703	0.900314	13198	1.09536	1.21664		Ago2 (K212R)	1.21664	1.4861	1.38953		1.36409	0.0788185
		Ago2 (K212R)+TM	115978	0.872297	10613	0.88082	1.00977		Ago2 (K212R)+TM	1.00977	1.41275	0.835014		1.08585	0.171062
		Ago2 (K212A)	70803	0.532526	3831	0.317952	0.597064		Ago2 (K212A)	0.597064	0.775582	0.254227		0.542291	0.152974
		WB2									T-test	0.0153065
			Ago2		CAV1		CAV1/Ago2
			Pixel Total	normalized Pixel	Pixel Total	normalized Pixel	FC
		Ago2 (Wt)	123618	1	3826	1	1
		Ago2 (Wt)+TM	80594	0.65196	1594	0.416623	0.639032
		Ago2 (K212R)	136906	1.10749	6297	1.64584	1.4861
		Ago2 (K212R)+TM	96032	0.776845	4199	1.09749	1.41275
		Ago2 (K212A)	96524	0.780825	2317	0.605593	0.775582
		WB3
			Ago2		CAV1		CAV1/Ago2
			Pixel Total	normalized Pixel	Pixel Total	normalized Pixel	FC
		Ago2 (Wt)	24646	1	2407	1	1
		Ago2 (Wt)+TM	27254	1.10582	1521	0.631907	0.571438
		Ago2 (K212R)	11314	0.45906	1575	0.654342	1.42539
		Ago2 (K212R)+TM	22973	0.932119	1970	0.818446	0.878049
		Ago2 (K212A)	22210	0.90116	590	0.245118	0.272003
