# Supplementary material for: Ago2/CAV1 interaction potentiates metastasis via controlling Ago2 localization and miRNA action
Source: EMBO Rep. 2024 Apr 22;25(5):20. doi: 10.1038/s44319-024-00132-7 (PMC11094075; doi:10.1038/s44319-024-00132-7)
Supplement: Supplementary file 7 — Source data Fig. 6 [file 44319_2024_132_MOESM7_ESM.zip › Figure 6/6I/miRNA qPCR of wt A.xlsx]

## Sheet: miR-3613-3p
			MiR-3613-3p			Ave	U6			Ave	∆	∆∆	FC (Fold Change)													∆		∆∆	FC
	N1	Wt	31.4212	31.3607	31.0583	31.2801	29.6602	29.3558	29.2863	29.4341	1.84595	-0.145951	0.903783
		A	31.0715	31.3163	31.2924	31.2267	28.4229	28.527	28.4292	28.4597	2.767	-1.067	0.47731
																	N1	N2	N3			Average	STE
	N2	Wt	31.1798	31.0521	30.9184	31.0501	29.4214	29.4332	29.7899	29.5481	1.50195	0.198052	1.14715				0.903783	1.14715	1.011			1.02064	0.0704187
		A	30.9115	30.9565	31.0091	30.959	28.8496	28.7765	28.8731	28.8331	2.12595	-0.425953	0.744347				0.47731	0.744347	0.551289			0.590982	0.0796008
																							t-test
	N3	Wt	31.2426	31.2148	31.0106	31.156	29.6475	29.3499	29.4179	29.4718	1.68422	0.0157825	1.011										0.015568
		A	31.3475	31.0369	31.4737	31.286	28.7933	28.6086	28.7787	28.7269	2.55912	-0.85912	0.551289
