# Supplementary material for: Ago2/CAV1 interaction potentiates metastasis via controlling Ago2 localization and miRNA action
Source: EMBO Rep. 2024 Apr 22;25(5):20. doi: 10.1038/s44319-024-00132-7 (PMC11094075; doi:10.1038/s44319-024-00132-7)
Supplement: Supplementary file 7 — Source data Fig. 6 [file 44319_2024_132_MOESM7_ESM.zip › Figure 6/6I/SCAI qPCR of wt A.xlsx]

## Sheet: 工作表1 (2)
			SCAI			Ave	GAPDG			Ave	∆	∆∆	FC (Fold change)													∆		∆∆	FC
	N1	Wt	26.0988	25.9952	26.0122	26.0354	25.3236	25.5412	25.4639	25.4429	0.592489	0.00751076	1.00522
		A	24.4203	24.2546	24.2762	24.3171	25.8812	25.832	25.9301	25.8811	-1.56404	2.16404	4.48167
	N2	Wt	26.0271	25.9387	26.0234	25.9964	25.4018	25.4234	25.4708	25.432	0.564416	0.0355844	1.02497
		A	24.2153	24.263	24.2709	24.2497	25.7805	25.8863	25.8797	25.8489	-1.59911	2.19911	4.59197
	N3	Wt	26.0259	25.9864	25.9797	25.9973	25.3289	25.4584	25.3453	25.3775	0.619799	-0.0197993	0.98637
		A	24.4313	24.3172	24.1948	24.3144	25.689	25.7329	25.85	25.7573	-1.44285	2.04285	4.12057
				N1	N2	N3			Average	STE
				1.00522	1.02497	0.98637			1.00552	0.0111445
				4.48167	4.59197	4.12057			4.39807	0.142356
										t-test
										1.861e-05
