# Supplementary material for: Ago2/CAV1 interaction potentiates metastasis via controlling Ago2 localization and miRNA action
Source: EMBO Rep. 2024 Apr 22;25(5):20. doi: 10.1038/s44319-024-00132-7 (PMC11094075; doi:10.1038/s44319-024-00132-7)
Supplement: Supplementary file 8 — Source data Fig. 7 [file 44319_2024_132_MOESM8_ESM.zip]

Archive with 33 entries (22 files):
- Figure 7/7A/
- Figure 7/7A/A549 Ago2Wt A R  migration.xlsx
- Figure 7/7A/A549 Ago2Wt A R  sphere formation.xlsx
- Figure 7/7A/migration A549-HA-Ago2212A.tif
- Figure 7/7A/migration A549-HA-Ago2212R.tif
- Figure 7/7A/migration A549-HA-Ago2Wt.tif
- Figure 7/7B/
- Figure 7/7B/A549 Ago2Wt R + TM  migration.xlsx
- Figure 7/7B/migration A549-HA-Ago2212R.tif
- Figure 7/7B/migration A549-HA-Ago2212R+TM.tif
- Figure 7/7B/migration A549-HA-Ago2Wt + TM.tif
- Figure 7/7B/migration A549-HA-Ago2Wt.tif
- Figure 7/7C/
- Figure 7/7C/Sphere A549 HA-Ago2 Wt R A + TM.xlsx
- Figure 7/7D/
- Figure 7/7D/cancer cell number in lung qPCR.xlsx
- Figure 7/7E/
- Figure 7/7E/ii/
- Figure 7/7E/ii/Ago2-212A IVIS.tif
- Figure 7/7E/ii/Ago2-212R IVIS.tif
- Figure 7/7E/ii/Ago2-Wt IVIS.tif
- Figure 7/7E/iii/
- Figure 7/7E/iii/A549 HA-Ago2 212Wt A R IVIS ROI.xlsx
- Figure 7/7E/iv/
- Figure 7/7E/iv/K212A.tif
- Figure 7/7E/iv/K212R.tif
- Figure 7/7E/iv/Wt.tif
- Figure 7/7E/v/
- Figure 7/7E/v/lung meta nodules.xlsx
- Figure 7/7E/vi/
- Figure 7/7E/vi/Lung meta qPCR.xlsx
- Figure 7/7E/vii/
- Figure 7/7E/vii/cancer cell in lymph node qPCR.xlsx
