# Supplementary material for: Ago2/CAV1 interaction potentiates metastasis via controlling Ago2 localization and miRNA action
Source: EMBO Rep. 2024 Apr 22;25(5):20. doi: 10.1038/s44319-024-00132-7 (PMC11094075; doi:10.1038/s44319-024-00132-7)
Supplement: Supplementary file 8 — Source data Fig. 7 [file 44319_2024_132_MOESM8_ESM.zip › Figure 7/7A/A549 Ago2Wt A R migration.xlsx]

## Sheet: 工作表1
	A549 HA-Ago2 migration
		Wt	K212A	K212R (cell number/field)
	N1	298	119	311
	N2	261	116	279
	N3	266	137	277
	Ave	275	124	289
	SE	11.5902	6.55744	11.0151
	T-test	0.000344854	0.430693	0.000210082
