# Supplementary material for: Ago2/CAV1 interaction potentiates metastasis via controlling Ago2 localization and miRNA action
Source: EMBO Rep. 2024 Apr 22;25(5):20. doi: 10.1038/s44319-024-00132-7 (PMC11094075; doi:10.1038/s44319-024-00132-7)
Supplement: Supplementary file 8 — Source data Fig. 7 [file 44319_2024_132_MOESM8_ESM.zip › Figure 7/7A/A549 Ago2Wt A R sphere formation.xlsx]

## Sheet: 工作表1
		A549 HA-Ago2 sphere formation
		Wt	K212A	K212R
	N1	245	171	248
	N2	283	188	237
	N3	231	181	250
	N4	224	195	260
	Ave	245.75	183.75	248.75
	SE	13.1617	5.12144	4.71478
	T-test			0.00461793
