# Supplementary material for: Ago2/CAV1 interaction potentiates metastasis via controlling Ago2 localization and miRNA action
Source: EMBO Rep. 2024 Apr 22;25(5):20. doi: 10.1038/s44319-024-00132-7 (PMC11094075; doi:10.1038/s44319-024-00132-7)
Supplement: Supplementary file 8 — Source data Fig. 7 [file 44319_2024_132_MOESM8_ESM.zip › Figure 7/7B/A549 Ago2Wt R + TM migration.xlsx]

## Sheet: 工作表1
	A549 HA-Ago2+TM migration
		Wt	Wt+TM	K212R	K212R+TM (cell number/field)
	N1	327	155	338	241
	N2	286	125	313	251
	N3	307	139	341	292
	Ave	306.667	139.667	330.667	261.333
	SE	11.8369	8.66667	8.87568	15.6027
	T-test	0.000339657			0.0181092
