# Supplementary material for: Ago2/CAV1 interaction potentiates metastasis via controlling Ago2 localization and miRNA action
Source: EMBO Rep. 2024 Apr 22;25(5):20. doi: 10.1038/s44319-024-00132-7 (PMC11094075; doi:10.1038/s44319-024-00132-7)
Supplement: Supplementary file 8 — Source data Fig. 7 [file 44319_2024_132_MOESM8_ESM.zip › Figure 7/7C/Sphere A549 HA-Ago2 Wt R A + TM.xlsx]

## Sheet: 工作表1
	A549 HA-Ago2 + TM sphere formation
		Ago2 (Wt)	Ago2 (Wt)+TM	Ago2 (K212R)	Ago2 (K212R)+TM	Ago2 (K212A)
	N1	142	95	139	138	101
	N2	151	83	151	145	95
	N3	127	64	133	121	97
	N4	148	65	153	128	100
	Ave	142	76.75	144	133	98.25
	SE	5.33854	7.48749	4.79583	5.30723	1.37689
	T-test				0.000393386	0.000212816
