# Supplementary material for: Ago2/CAV1 interaction potentiates metastasis via controlling Ago2 localization and miRNA action
Source: EMBO Rep. 2024 Apr 22;25(5):20. doi: 10.1038/s44319-024-00132-7 (PMC11094075; doi:10.1038/s44319-024-00132-7)
Supplement: Supplementary file 8 — Source data Fig. 7 [file 44319_2024_132_MOESM8_ESM.zip › Figure 7/7D/cancer cell number in lung qPCR.xlsx]

## Sheet: 1st (2)
	EXP1
		standard curve
		cancer cell #	hGAPDH	mGAPDH	∆	2∆	cancer cell #
		0	38.34	19.42	-18.92	2.0161e-06	0
		5	36.27	18.89	-17.38	5.86271e-06	5
		25	35.96	19.59	-16.37	1.1807e-05	25
		125	35.76	19.65	-16.11	1.41386e-05	125
		625	33.49	19.34	-14.15	5.5008e-05	625
		3125	32.73	21.56	-11.17	0.000434005	3125
		15625	28.57	19.3	-9.27	0.00161976	15625
						2.0161e-06	-127.903
			hGAPDH	mGAPDH	∆	2∆	y(cell #)	y-background cell #	cell number/25 mg lung
		W1	35.98	20.05	-15.93	1.60174e-05	6.45569	134.359	1343.59
		W2	36.86	19.25	-17.61	4.99875e-06	-99.2811	28.6219	286.219
		W3	54.29	18.84	-35.45	2.13053e-11	-147.25	-19.3468	0
		W4	36.26	20.44	-15.82	1.72864e-05	18.6335	146.537	1465.37
		W5	46.27	19.71	-26.56	1.01075e-08	-147.153	-19.25	0
		A1	40.94	19.67	-21.27	3.9545e-07	-143.455	-15.5522	0
		A2	47.24	19.12	-28.12	3.42797e-09	-147.217	-19.3141	0
		A3	38.97	19.1	-19.87	1.0436e-06	-137.235	-9.33244	0
		A4	53.37	19.98	-33.39	8.884e-11	-147.249	-19.3461	0
		A5	51.07	20.69	-30.38	7.15663e-10	-147.243	-19.3401	0
		R1	35.39	19.8	-15.59	2.02741e-05	47.304	175.207	1752.07
		R2	36.83	20.21	-16.62	9.92845e-06	-51.9749	75.9281	759.281
		R3	37.59	20.86	-16.73	9.19958e-06	-58.9693	68.9337	689.337
		R4	34.27	19.44	-14.83	3.43341e-05	182.225	310.128	3101.28
		R5	50.69	19.93	-30.76	5.49943e-10	-147.245	-19.3417	0
	EXP2
		standard curve
		cancer cell #	hGAPDH	mGAPDH	∆	2∆	cancer cell #
		0	46.91	19.33	-27.58	4.98417e-09	0	52.9331
		5	36.48	18.74	-17.74	4.56802e-06	5
		25	36.24	19.47	-16.77	8.94802e-06	25
		125	35.85	19.12	-16.73	9.19958e-06	125
		625	32.98	19.05	-13.93	6.40696e-05	625
		3125	32.32	19.63	-12.69	0.000151332	3125
		15625	28.99	19.12	-9.87	0.00106865	15625
			hGAPDH	mGAPDH	∆	2∆	y(cell #)	y-background cell #	cell number/25 mg lung
		W1	38.33	18.67	-19.66	1.20712e-06	70.5589	17.6258	352.516
		W2	40.19	18.2	-21.99	2.40077e-07	56.38	3.44695	68.939
		W3	38.3	18.72	-19.58	1.27595e-06	71.5681	18.635	372.7
		W4	37.29	18.88	-18.41	2.87103e-06	94.9553	42.0222	840.445
		W5	39.31	19.16	-20.15	8.59499e-07	65.4621	12.529	250.58
		A1	51.82	18.99	-32.83	1.30974e-10	52.8619	-0.0711596	0
		A2	51.43	18.51	-32.92	1.23053e-10	52.8618	-0.0712758	0
		A3	50.8	18.62	-32.18	2.0552e-10	52.863	-0.0700666	0
		A4	45.19	19.68	-25.51	2.09279e-08	53.1668	0.233766	4.67532
		A5	47.56	18.8	-28.76	2.19977e-09	52.8923	-0.0408268	0
		R1	39.06	18.82	-20.24	8.07519e-07	64.6999	11.7668	235.337
		R2	45.67	18.13	-27.54	5.12429e-09	52.9351	0.00205286	0.0410572
		R3	35.54	18.05	-17.49	5.43232e-06	132.509	79.5761	1591.52
		R4	38.19	18.3	-19.89	1.02923e-06	67.9507	15.0176	300.352
		R5	49.77	18.82	-30.95	4.82083e-10	52.8671	-0.0660117	0
