# Supplementary material for: Ago2/CAV1 interaction potentiates metastasis via controlling Ago2 localization and miRNA action
Source: EMBO Rep. 2024 Apr 22;25(5):20. doi: 10.1038/s44319-024-00132-7 (PMC11094075; doi:10.1038/s44319-024-00132-7)
Supplement: Supplementary file 8 — Source data Fig. 7 [file 44319_2024_132_MOESM8_ESM.zip › Figure 7/7E/iii/A549 HA-Ago2 212Wt A R IVIS ROI.xlsx]

## Sheet: ROI counted-3 (2)
			ROI	Image Layer	Total Counts	Avg Counts	Stdev Counts	Min Counts	Max Counts	∆ Total Count (sample-background)
		Wt-1	ROI 1	Overlay	65950	135.4	229.2	-6.1	1790	62988
		Wt-2	ROI 2	Overlay	143900	294.8	321.2	-4.811	1899	140938
		Wt-3	ROI 3	Overlay	35700	73.3	57.54	-10.01	297.6	32738
		Wt-4	ROI 4	Overlay	6162	12.65	10.63	-5.576	68.47	3200
		Wt-5	ROI 5	Overlay	27730	56.7	60.43	-2.61	285.6	24768
		Wt-6	ROI 6	Overlay	32200	66.26	72.09	-3.192	392.9	29238
		Background	ROI 7	Overlay	2962	6.058	5.268	-11.62	24.15
		K212R-1	ROI 1	Overlay	459700	944	713.6	60.52	3199	455651
		K212R-2	ROI 2	Overlay	142400	287.7	271.5	9.667	1481	138351
		K212R-3	ROI 3	Overlay	4962000	10190	6744	589.6	30140	4957951
		K212R-4	ROI 4	Overlay	154600	316.7	286.7	0.1245	1466	150551
		K212R-5	ROI 5	Overlay	16470	33.83	42.01	-12.7	226.2	12421
		K212R-6	ROI 6	Overlay	276100	566.9	521.3	6.364	2396	272051
		Background	ROI 7	Overlay	4049	8.214	6.526	-13.17	27.98
		K212A-1	ROI 1	Overlay	122000	251.6	309.4	-10.5	1572	119569
		K212A-2	ROI 2	Overlay	8212	16.86	14.79	-10.05	89.1	5781
		K212A-3	ROI 3	Overlay	10470	21.54	18.64	-5.349	121	8039
		K212A-4	ROI 4	Overlay	6066	12.41	16.98	-7.376	124.7	3635
		K212A-5	ROI 5	Overlay	2764	5.688	5.414	-9.55	26.4	333
		K212A-6	ROI 6	Overlay	10180	20.9	25.58	-10.45	162.9	7749
		Background	ROI 7	Overlay	2431	4.971	4.857	-8.028	20.31
