# Supplementary material for: Ago2/CAV1 interaction potentiates metastasis via controlling Ago2 localization and miRNA action
Source: EMBO Rep. 2024 Apr 22;25(5):20. doi: 10.1038/s44319-024-00132-7 (PMC11094075; doi:10.1038/s44319-024-00132-7)
Supplement: Supplementary file 8 — Source data Fig. 7 [file 44319_2024_132_MOESM8_ESM.zip › Figure 7/7E/v/lung meta nodules.xlsx]

## Sheet: 工作表1
		Wt	K212A	K212R
	N1	3	1	7
	N2	11	1	3
	N3	4	1	60
	N4	2	0	9
	N5	6	0	5
	N6	5	1	18
	Ave	5.16667	0.666667	17
	SE	1.30171	0.210819	8.85814
