# Supplementary material for: Ago2/CAV1 interaction potentiates metastasis via controlling Ago2 localization and miRNA action
Source: EMBO Rep. 2024 Apr 22;25(5):20. doi: 10.1038/s44319-024-00132-7 (PMC11094075; doi:10.1038/s44319-024-00132-7)
Supplement: Supplementary file 8 — Source data Fig. 7 [file 44319_2024_132_MOESM8_ESM.zip › Figure 7/7E/vi/Lung meta qPCR.xlsx]

## Sheet: 工作表1
															standard curve
			hGAPDH		Ave	mGAPDH		Ave	∆	2∆	y	cancer cell #	cancer cell #/25 mg lung		cancer cell #/25 mg lung	hGAPDH	mGAPDH	∆	2∆	cancer cell #/25 mg lung
		W1	32.59	32.8	32.695	19.55	19.75	19.65	-13.045	0.000118322	3178.8	2766.99	27669.9		0	52.17	19.51	-32.66	1.47353e-10	0	411.803
		W2	32.58	32.44	32.51	19.56	19.82	19.69	-12.82	0.000138291	3645.8	3234	32340		5	39.43	19.1	-20.33	7.58683e-07	5
		W3	33.89	33.88	33.885	19.71	19.81	19.76	-14.125	5.59695e-05	1720.67	1308.87	13088.7		25	38.09	19.44	-18.65	2.43103e-06	25
		W4	36.01	36.11	36.06	19.78	19.72	19.75	-16.31	1.23084e-05	699.636	287.833	2878.33		125	36.2	19.68	-16.52	1.0641e-05	125
		W5	41.59	41.09	41.34	20.13	19.83	19.98	-21.36	3.71535e-07	420.488	8.68508	86.8508		625	35.22	19.57	-15.65	1.94483e-05	625
		W6	35.33	35.26	35.295	19.47	19.5	19.485	-15.81	1.74067e-05	818.862	407.059	4070.59		3125	35.07	19.8	-15.27	2.53088e-05	3125
		R1	31.31	31.33	31.32	19.48	19.35	19.415	-11.905	0.000260758	6509.73	6097.93	60979.3		15625	30.2	19.62	-10.58	0.000653285	15625
		R2	33.13	33.62	33.375	19.51	19.71	19.61	-13.765	7.18327e-05	2091.64	1679.83	16798.3
		R3	26.33	26.38	26.355	19.53	19.48	19.505	-6.85	0.00866851	203128	202717	2.02717e+06
		R4	32.16	32.69	32.425	19.54	19.42	19.48	-12.945	0.000126814	3377.39	2965.59	29655.9
		R5	34.58	34.34	34.46	19.32	19.29	19.305	-15.155	2.74088e-05	1052.77	640.963	6409.63
		R6	30.41	30.33	30.37	18.96	18.98	18.97	-11.4	0.000370048	9065.52	8653.71	86537.1
		A1	35.41	35.17	35.29	19.88	19.92	19.9	-15.39	2.32889e-05	956.419	544.616	5446.16
		A2	56.49	49.38	52.935	19.51	19.52	19.515	-33.42	8.70117e-11	411.802	-0.0013652	-0.013652
		A3	37.25	37.61	37.43	19.44	19.44	19.44	-17.99	3.84123e-06	501.629	89.8253	898.253
		A4	37.06	35.55	36.305	19.29	19.28	19.285	-17.02	7.52436e-06	587.76	175.957	1759.57
		A5	52.71	40.09	46.4	19.85	19.7	19.775	-26.625	9.66221e-09	412.026	0.222555	2.22555
		A6	36.17	36.26	36.215	19.51	19.51	19.51	-16.705	9.36039e-06	630.696	218.893	2188.93
