# Supplementary material for: Ago2/CAV1 interaction potentiates metastasis via controlling Ago2 localization and miRNA action
Source: EMBO Rep. 2024 Apr 22;25(5):20. doi: 10.1038/s44319-024-00132-7 (PMC11094075; doi:10.1038/s44319-024-00132-7)
Supplement: Supplementary file 8 — Source data Fig. 7 [file 44319_2024_132_MOESM8_ESM.zip › Figure 7/7E/vii/cancer cell in lymph node qPCR.xlsx]

## Sheet: 工作表1 (2)
			hGAPDH	mGAPDH	∆	2∆	y(cell #)	y-background cell #	cell number/lymph node			standard curve
		Wt-1	33.8	24.13	9.25	608.874	186.067	352.567	3525.67			cancer cell #	hGAPDH		Ave	∆	2∆	cancer cell #
		Wt-2	37.75	26.5	5.3	39.3966	-144.23	22.27	222.7			0	42.85	43.25	43.05	0	1	0
		Wt-3	36.79	24.53	6.26	76.6386	-122.63	43.8704	438.704			5	35.37	35.76	35.565	7.485	179.147	5
		Wt-4	35.55	24.86	7.5	181.019	-62.0888	104.411	1044.11			25	34.58	34.93	34.755	8.295	314.083	25
		Wt-5	33.47	23.21	9.58	765.363	276.83	443.33	4433.3			125	34.5	34.87	34.685	8.365	329.698	125
		Wt-6	38.81	25.47	4.24	18.8959	-156.12	10.3796	103.796			625	32.13	32.56	32.345	10.705	1669.27	625
		K212A-1	39.69	25.68	3.36	10.2674	-161.125	5.3751	53.751			3125	30.26	30.68	30.47	12.58	6122.9	3125
		K212A-2	38	24.54	5.05	33.1285	-147.865	18.6345	186.345			15625	28.11	28.52	28.315	14.735	27269.5	15625
		K212A-3	42.58	23.14	0.47	1.38511	-166.277	0.223363	2.23363
		K212A-4	37.61	23.78	5.44	43.4113	-141.901	24.5986	245.986
		K212A-5	39.28	26.18	3.77	13.6422	-159.168	7.33245	73.3245
		K212A-6	39.82	24.85	3.23	9.38268	-161.638	4.86195	48.6195
		K212R-1	38.87	26.71	4.18	18.1261	-156.567	9.93316	99.3316
		K212R-2	37.51	24.6	5.54	46.5271	-140.094	26.4057	264.057
		K212R-3	39.51	20.89	3.54	11.6318	-160.334	6.16643	61.6643
		K212R-4	40.9	21.29	2.15	4.43828	-164.506	1.9942	19.942
		K212R-5	33.34	23.16	9.71	837.532	318.688	485.188	4851.88
		K212R-6	37.82	27.39	5.23	37.5307	-145.312	21.1878	211.878
		Background	43.05		0	1	-166.5	0	0

## Sheet: 工作表1
HCC 2*10^6 4weeks 2nd
PBS	41.79	41.77	41.78	19.81				-21.97	2.43428e-07	-180.976	2.58706	51.7411	0
	37.39	37.92	37.655	19.39				-18.265	3.17459e-06	-142.155	41.4084	828.169	0		42.85	43.25	18.6	-24.65	3.79849e-08	0	-77.116	-24.25	5.01213e-08	0	-183.536					deltCT
	41.59	50	45.795	27.94				-17.855	4.21803e-06	-128.335	55.2282	1104.56	828.169		35.37	35.76	18.78	-16.98	7.7359e-06	5		-16.59	1.01371e-05	5		47.97		20.34		-27.63	4.81439e-09	200.168		4.81439e-09	0
		39.69	39.69	20.235				-19.455	1.39143e-06	-165.771	17.7916	355.833	4.06485		34.58	34.93	18.02	-16.91	8.1205e-06	25		-16.56	1.03501e-05	25		46.81		20.17		-26.64	9.56227e-09			9.56227e-09	5
	35.14		35.14	19.82				-15.32	2.44467e-05	139.582	323.145	6462.89	0		34.5	34.87	18.57	-16.3	1.2394e-05	125		-15.93	1.60174e-05	125		41.87		20.14		-21.73	2.87487e-07			2.87487e-07	25
	41.8		41.8	21.4				-20.4	7.2275e-07	-174.628	8.93538	178.708	0		32.13	32.56	18.27	-14.29	4.99208e-05	625		-13.86	6.7255e-05	625		36.64		19.69		-16.95	7.89844e-06			7.89844e-06	125
	41.63	40.67	41.15	19.29				-21.86	2.62715e-07	-180.721	2.84249	56.8499	2015.21		30.26	30.68	18.47	-12.21	0.000211069	3125		-11.79	0.000282395	3125		33.78		20.1		-13.68	7.61921e-05			7.61921e-05	625
IAA	44.52	65	54.76	23.49				-31.27	3.86182e-10	-184.195	-0.631885	0			28.11	28.52	18.39	-10.13	0.000892414	15625		-9.72	0.00118574	15625		33.21		21.19		-12.02	0.000240779			0.000240779	3125
	65	41.34	53.17	25.575				-27.595	4.93262e-09	-184.135	-0.571671	0														29.16		20.16		-9	0.00195312			0.00195312	15625
	39.98	35.52	37.75	19.485				-18.265	3.17459e-06	-142.155	41.4084	828.169
	39.93	42.81	41.37	17.46				-23.91	6.34414e-08	-183.36	0.203242	4.06485
	65	45.79	55.395	22				-33.395	8.85326e-11	-184.199	-0.635827	0
	65	57.42	61.21	25.615				-35.595	1.9268e-11	-184.2	-0.636745	0
	39.9	38.88	39.39	22.395				-16.995	7.65588e-06	-82.8026	100.76	2015.21
HCC 2*10^5 2week
PBS	33.08			19.37				-13.71	7.4624e-05	804.149	987.712	9877.12	0.0455386
	37.1			19.56				-17.54	5.24728e-06	-114.703	68.8599	688.599
	33.31			19.26				-14.05	5.89561e-05	596.637	780.2	7802
	38.99			19.51				-19.48	1.36753e-06	-166.088	17.475	174.75
	31.91			19.18				-12.73	0.000147193	1765.29	1948.85	19488.5
	33.9			18.87				-15.03	2.98895e-05	211.668	395.231	3952.31
	33.91			19				-14.91	3.2482e-05	246.004	429.567	4295.67
IAA	40.88			18.5				-22.38	1.8321e-07	-181.773	1.7895	17.895
	33.97			18.66				-15.31	2.46168e-05	141.834	325.397	3253.97
	35.88			19.26				-16.62	9.92845e-06	-52.7038	130.859	1308.59
	41.74			19.76				-21.98	2.41747e-07	-180.998	2.56479	25.6479
	38.96			19.31				-19.65	1.21552e-06	-168.101	15.4618	154.618
	37			20.56				-16.44	1.12478e-05	-35.2301	148.333	1483.33
	41.73			19.48				-22.25	2.00485e-07	-181.545	2.0183	20.183
A33 WRA 4W LN-m
Wt	33.8			24.13				-9.67	0.00122755	16074	16257.5	162575	151615	0.166108
	37.75			26.5				-11.25	0.000410594	5253.86	5437.43	54374.3	43414.3
	36.79			24.53				-12.26	0.000203879	2516.05	2699.61	26996.1	16036.1
	35.55			24.86				-10.69	0.000605326	7832.97	8016.53	80165.3	69205.3
	33.47			23.21				-10.26	0.000815516	10616.8	10800.4	108004	97043.6
	38.81			25.47				-13.34	9.64406e-05	1093.1	1276.66	12766.6	1806.59
R	38.87			26.71				-12.16	0.000218512	2709.86	2893.42	28934.2	17974.2
	37.51			24.6				-12.91	0.000129928	1536.62	1720.18	17201.8	6241.79
	39.51			20.89				-18.62	2.48211e-06	-151.326	32.2371	322.371	0
	40.9			21.29				-19.61	1.24969e-06	-167.649	15.9144	159.144	0
	33.34			23.16				-10.18	0.000862015	11232.7	11416.2	114162	103202
	37.82			27.39				-10.43	0.000724865	9416.19	9599.75	95997.5	85037.5
A	65			25.68				-39.32	1.45714e-12	-184.2	-0.636981	0	0
	39.69			24.54				-15.15	2.7504e-05	180.073	363.636	3636.36	0
	38			23.14				-14.86	3.36275e-05	261.175	444.738	4447.38	0
	42.58			23.78				-18.8	2.19097e-06	-155.182	28.381	283.81	0
	37.61			26.18				-11.43	0.000362433	4616	4799.56	47995.6	37035.6
	39.28			24.85				-14.43	4.53041e-05	415.824	599.387	5993.87	0
	39.82			24.26				-15.56	2.07001e-05	89.9606	273.524	2735.24
																0	727	0.188177
																5	0
																0	0
																0	555
																6546	0
																607	1
																164	310
																51.7411	0
																828.169	0
																1104.56	828.169
																355.833	4.06485
																6462.89	0
																178.708	0
																56.8499	2015.21

## Sheet: mG
Experiment: 20200716_37523-2 Selected Filter: SYBR Green I / HRM Dye (465-510)
Include	Color	Pos	Name	Cp	Concentration	Standard
TRUE	255	B12	Sample 36	18.57		0
TRUE	255	B13	Sample 37	18.02		0
TRUE	255	B14	Sample 38	18.6		0
TRUE	255	B15	Sample 39	18.78		0
TRUE	255	B16	Sample 40	18.27		0
TRUE	255	B17	Sample 41	18.47		0
TRUE	255	B18	Sample 42	18.39		0	average
TRUE	255	E5	Sample 101	19.84	19.78	0	19.81
TRUE	255	E6	Sample 102	19.38	19.4	0	19.39
TRUE	255	E7	Sample 103	27.94	31.84	0	29.89
TRUE	255	E8	Sample 104	20.15	20.32	0	20.235
TRUE	255	E9	Sample 105	19.79	19.85	0	19.82
TRUE	255	E10	Sample 106	21.35	21.45	0	21.4
TRUE	255	E11	Sample 107	19.23	19.35	0	19.29
TRUE	255	E12	Sample 108	22.88	24.1	0	23.49
TRUE	255	E13	Sample 109	26.23	24.92	0	25.575
TRUE	255	E14	Sample 110	19.46	19.51	0	19.485
TRUE	255	E15	Sample 111	17.5	17.42	0	17.46
TRUE	255	E16	Sample 112	38.1		0	38.1
TRUE	255	E17	Sample 113	25.82	25.41	0	25.615
TRUE	255	E18	Sample 114	22.4	22.39	0	22.395
TRUE	255	F5	Sample 125	19.78		0
TRUE	255	F6	Sample 126	19.4		0
TRUE	255	F7	Sample 127	31.84		0
TRUE	255	F8	Sample 128	20.32		0
TRUE	255	F9	Sample 129	19.85		0
TRUE	255	F10	Sample 130	21.45		0
TRUE	255	F11	Sample 131	19.35		0
TRUE	255	F12	Sample 132	24.1		0
TRUE	255	F13	Sample 133	24.92		0
TRUE	255	F14	Sample 134	19.51		0
TRUE	255	F15	Sample 135	17.42		0
TRUE	65280	F16	Sample 136			0
TRUE	255	F17	Sample 137	25.41		0
TRUE	255	F18	Sample 138	22.39		0
TRUE	255	H5	Sample 173	19.37		0
TRUE	255	H6	Sample 174	19.56		0
TRUE	255	H7	Sample 175	19.26		0
TRUE	255	H8	Sample 176	19.51		0
TRUE	255	H9	Sample 177	19.18		0
TRUE	255	H10	Sample 178	18.87		0
TRUE	255	H11	Sample 179	19		0
TRUE	255	H12	Sample 180	18.5		0
TRUE	255	H13	Sample 181	18.66		0
TRUE	255	H14	Sample 182	19.26		0
TRUE	255	H15	Sample 183	19.76		0
TRUE	255	H16	Sample 184	19.31		0
TRUE	255	H17	Sample 185	20.56		0
TRUE	255	H18	Sample 186	19.48		0
TRUE	255	J5	Sample 221	24.13		0
TRUE	255	J6	Sample 222	26.5		0
TRUE	255	J7	Sample 223	24.53		0
TRUE	255	J8	Sample 224	24.86		0
TRUE	255	J9	Sample 225	23.21		0
TRUE	255	J10	Sample 226	25.47		0
TRUE	255	J11	Sample 227	26.71		0
TRUE	255	J12	Sample 228	24.6		0
TRUE	255	J13	Sample 229	20.89		0
TRUE	255	J14	Sample 230	21.29		0
TRUE	255	J15	Sample 231	23.16		0
TRUE	255	J16	Sample 232	27.39		0
TRUE	255	J17	Sample 233	25.68		0
TRUE	255	J18	Sample 234	24.54		0
TRUE	255	J19	Sample 235	23.14		0
TRUE	255	J20	Sample 236	23.78		0
TRUE	255	J21	Sample 237	26.18		0
TRUE	255	J22	Sample 238	24.85		0
TRUE	255	J23	Sample 239	26.26		0

## Sheet: hG
Experiment: 20200716_37523-2 Selected Filter: SYBR Green I / HRM Dye (465-510)
Include	Color	Pos	Name	Cp	Concentration	Standard
TRUE	255	B5	Sample 29	34.5		0
TRUE	255	B6	Sample 30	34.58		0
TRUE	255	B7	Sample 31	42.85		0
TRUE	255	B8	Sample 32	35.37		0
TRUE	255	B9	Sample 33	32.13		0
TRUE	255	B10	Sample 34	30.26		0
TRUE	255	B11	Sample 35	28.11		0
TRUE	255	C5	Sample 53	41.79		0
TRUE	255	C6	Sample 54	37.39		0
TRUE	255	C7	Sample 55	41.59		0
TRUE	255	C8	Sample 56	41.76		0
TRUE	255	C9	Sample 57	35.14		0
TRUE	255	C10	Sample 58	41.8		0
TRUE	255	C11	Sample 59	41.63		0
TRUE	255	C12	Sample 60	44.52		0
TRUE	65280	C13	Sample 61			0
TRUE	255	C14	Sample 62	39.98		0
TRUE	255	C15	Sample 63	39.93		0
TRUE	65280	C16	Sample 64			0
TRUE	65280	C17	Sample 65			0
TRUE	255	C18	Sample 66	39.9		0
TRUE	255	D5	Sample 77	41.77		0
TRUE	255	D6	Sample 78	37.92		0
TRUE	65280	D7	Sample 79			0
TRUE	255	D8	Sample 80	39.69		0
TRUE	255	D9	Sample 81	43.62		0
TRUE	255	D10	Sample 82	45.77		0
TRUE	255	D11	Sample 83	40.67		0
TRUE	65280	D12	Sample 84			0
TRUE	255	D13	Sample 85	41.34		0
TRUE	255	D14	Sample 86	35.52		0
TRUE	255	D15	Sample 87	42.81		0
TRUE	255	D16	Sample 88	45.79		0
TRUE	255	D17	Sample 89	57.42		0
TRUE	255	D18	Sample 90	38.88		0
TRUE	255	G5	Sample 149	33.08		0
TRUE	255	G6	Sample 150	37.1		0
TRUE	255	G7	Sample 151	33.31		0
TRUE	255	G8	Sample 152	38.99		0
TRUE	255	G9	Sample 153	31.91		0
TRUE	255	G10	Sample 154	33.9		0
TRUE	255	G11	Sample 155	33.91		0
TRUE	255	G12	Sample 156	40.88		0
TRUE	255	G13	Sample 157	33.97		0
TRUE	255	G14	Sample 158	35.88		0
TRUE	255	G15	Sample 159	41.74		0
TRUE	255	G16	Sample 160	38.96		0
TRUE	255	G17	Sample 161	37		0
TRUE	255	G18	Sample 162	41.73		0
TRUE	255	I5	Sample 197	33.8		0
TRUE	255	I6	Sample 198	37.75		0
TRUE	255	I7	Sample 199	36.79		0
TRUE	255	I8	Sample 200	35.55		0
TRUE	255	I9	Sample 201	33.47		0
TRUE	255	I10	Sample 202	38.81		0
TRUE	255	I11	Sample 203	38.87		0
TRUE	255	I12	Sample 204	37.51		0
TRUE	255	I13	Sample 205	39.51		0
TRUE	255	I14	Sample 206	40.9		0
TRUE	255	I15	Sample 207	33.34		0
TRUE	255	I16	Sample 208	37.82		0
TRUE	65280	I17	Sample 209			0
TRUE	255	I18	Sample 210	39.69		0
TRUE	255	I19	Sample 211	38		0
TRUE	255	I20	Sample 212	42.58		0
TRUE	255	I21	Sample 213	37.61		0
TRUE	255	I22	Sample 214	39.28		0
TRUE	255	I23	Sample 215	39.82		0
