# Supplementary material for: Ago2/CAV1 interaction potentiates metastasis via controlling Ago2 localization and miRNA action
Source: EMBO Rep. 2024 Apr 22;25(5):20. doi: 10.1038/s44319-024-00132-7 (PMC11094075; doi:10.1038/s44319-024-00132-7)
Supplement: Supplementary file 9 — Source data Fig. 8 [file 44319_2024_132_MOESM9_ESM.zip]

Archive with 98 entries (75 files):
- Figure 8/8A/
- Figure 8/8A/3916/
- Figure 8/8A/3916/western input Ago2.tif
- Figure 8/8A/3916/western input CAV1.tif
- Figure 8/8A/3916/western IP Ago2.tif
- Figure 8/8A/3916/western IP CAV1.tif
- Figure 8/8A/3996 4014 4137/
- Figure 8/8A/3996 4014 4137/western input Ago2 3996.tif
- Figure 8/8A/3996 4014 4137/western input Ago2 4014.tif
- Figure 8/8A/3996 4014 4137/western input Ago2 4137.tif
- Figure 8/8A/3996 4014 4137/western input CAV1 3996.tif
- Figure 8/8A/3996 4014 4137/western input CAV1 4014.tif
- Figure 8/8A/3996 4014 4137/western input CAV1 4137S.tif
- Figure 8/8A/3996 4014 4137/western IP Ago2.tif
- Figure 8/8A/3996 4014 4137/western IP CAV1.tif
- Figure 8/8A/4055 4085/
- Figure 8/8A/4055 4085/western input Ago2 4055 4085.tif
- Figure 8/8A/4055 4085/western input CAV1 4055 4085.tif
- Figure 8/8A/4055 4085/western IP Ago2 4055 4085.tif
- Figure 8/8A/4055 4085/western IP CAV1 4055 4085.tif
- Figure 8/8A/4086/
- Figure 8/8A/4086/western input Ago2 4086.tif
- Figure 8/8A/4086/western input CAV1 4086.tif
- Figure 8/8A/4086/western IP Ago2 4086.tif
- Figure 8/8A/4086/western IP CAV1 4086.tif
- Figure 8/8A/4094/
- Figure 8/8A/4094/western input Ago2 4094.tif
- Figure 8/8A/4094/western input CAV1 4094.tif
- Figure 8/8A/4094/western IP Ago2 4094.tif
- Figure 8/8A/4094/western IP CAV1 4094.tif
- Figure 8/8A/4129/
- Figure 8/8A/4129/western input Ago2 4129.tif
- Figure 8/8A/4129/western input CAV1 4129.tif
- Figure 8/8A/4129/western IP Ago2 4129.tif
- Figure 8/8A/4129/western IP CAV1 4129.tif
- Figure 8/8A/4139/
- Figure 8/8A/4139/western input Ago2 4139.tif
- Figure 8/8A/4139/western input CAV1 4139.tif
- Figure 8/8A/4139/western IP Ago2 4139.tif
- Figure 8/8A/4139/western IP CAV1 4139.tif
- Figure 8/8B/
- Figure 8/8B/Ago2-bound CAV1 in human tumor.xlsx
- Figure 8/8C/
- Figure 8/8C/Dm/
- Figure 8/8C/Dm/Ago2.tif
- Figure 8/8C/Dm/Ago2-Cytokeratin.tif
- Figure 8/8C/Dm/Ago2-Cytokeratin-DAPI.tif
- Figure 8/8C/Dm/Cytokeratin.tif
- Figure 8/8C/Wt/
- Figure 8/8C/Wt/Ago2.tif
- Figure 8/8C/Wt/Ago2-Cytokeratin.tif
- Figure 8/8C/Wt/Ago2-Cytokeratin-DAPI.tif
- Figure 8/8C/Wt/Cytokeratin.tif
- Figure 8/8D/
- Figure 8/8D/10482/
- Figure 8/8D/10482/Metastasis Ago2.tif
- Figure 8/8D/10482/Metastasis Cytokeratin.tif
- Figure 8/8D/10482/Primary tumor Ago2.tif
- Figure 8/8D/10482/Primary tumor Cytokeratin.tif
- Figure 8/8D/10549/
- Figure 8/8D/10549/Metastasis Ago2.tif
- Figure 8/8D/10549/Metastasis Cytokeratin.tif
- Figure 8/8D/10549/Primary tumer Ago2.tif
- Figure 8/8D/10549/Primary tumer Cytokeratin.tif
- Figure 8/8D/7194/
- Figure 8/8D/7194/Metastasis Ago2.tif
- Figure 8/8D/7194/Metastasis Cytokeratin.tif
- Figure 8/8D/7194/Primary tumer Ago2.tif
- Figure 8/8D/7194/Primary tumer Cytokeratin.tif
- Figure 8/8D/7512/
- Figure 8/8D/7512/Metastasis Ago2.tif
- Figure 8/8D/7512/Metastasis Cytokeratin.tif
- Figure 8/8D/7512/Primary tumer Ago2.tif
- Figure 8/8D/7512/Primary tumer Cytokeratin.tif
- Figure 8/8D/8364/
- Figure 8/8D/8364/Metastasis  Cytokaretin.tif
- Figure 8/8D/8364/Metastasis Ago2.tif
- Figure 8/8D/8364/Primary tumer Ago2.tif
- Figure 8/8D/8364/Primary tumor  Cytokaretin.tif
- Figure 8/8D/8549/
- Figure 8/8D/8549/metastasis Ago2.tif
- Figure 8/8D/8549/Metastasis cytokeratin.tif
- Figure 8/8D/8549/Primary tumer Ago2.tif
- Figure 8/8D/8549/Primary tumer cytokeratin.tif
- Figure 8/8D/9455/
- Figure 8/8D/9455/Metastasis Ago2.tif
- Figure 8/8D/9455/Metastasis Cytokeratin.tif
- Figure 8/8D/9455/Primary tumer Ago2.tif
- Figure 8/8D/9455/Primary tumer Cytokeratin.tif
- Figure 8/8D/9456/
- Figure 8/8D/9456/Metastasis Ago2.tif
- Figure 8/8D/9456/Metastasis Cytokeratin.tif
- Figure 8/8D/9456/Primary tumer Ago2.tif
- Figure 8/8D/9456/Primary tumer Cytokeratin.tif
- Figure 8/8E/
- Figure 8/8E/Ago2 overlapping with CK.xlsx
- Figure 8/8F/
- Figure 8/8F/Breast array quantification.xlsx
