# Supplementary material for: Ago2/CAV1 interaction potentiates metastasis via controlling Ago2 localization and miRNA action
Source: EMBO Rep. 2024 Apr 22;25(5):20. doi: 10.1038/s44319-024-00132-7 (PMC11094075; doi:10.1038/s44319-024-00132-7)
Supplement: Supplementary file 9 — Source data Fig. 8 [file 44319_2024_132_MOESM9_ESM.zip › Figure 8/8B/Ago2-bound CAV1 in human tumor.xlsx]

## Sheet: 工作表1
		#3916					#3996					#4014					#4137					#4055					#4085					#4086					#4094					#4129					#4139
			Ago2	CAV1	CAV1/Ago2			Ago2	CAV1	CAV1/Ago2			Ago2	CAV1	CAV1/Ago2			Ago2	CAV1	CAV1/Ago2			Ago2	CAV1	CAV1/Ago2			Ago2	CAV1	CAV1/Ago2			Ago2	CAV1	CAV1/Ago2			Ago2	CAV1	CAV1/Ago2			Ago2	CAV1	CAV1/Ago2			Ago2	CAV1
		P	48046	24417	0.5082		P	8865	8527	0.961873		P	8046	2173	0.270072		P	9973	8454	0.847689		P	7698	2487	0.323071		P	10674	10510	0.984636		P	33557	19764	0.588968		P	31364	4039	0.128778		P	81686	5666	0.0693632		P	15449	8511
		M	44940	41857	0.931397		M	11090	23254	2.09684		M	32721	17068	0.521622		M	16306	23690	1.45284		M	7362	5899	0.801277		M	17692	10113	0.571614		M	17717	16095	0.90845		M	29871	33753	1.12996		M	46128	39349	0.853039		M	25987	37311
			#3916	#3996	#4014	#4137	#4055	#4085	#4086	#4094	#4129	#4139
	CAV1/Ago2	P	0.5082	0.961873	0.270072	0.847689	0.323071	0.984636	0.588968	0.128778	0.0693632	0.550909
		M	0.931397	2.09684	0.521622	1.45284	0.801277	0.571614	0.90845	1.12996	0.853039	1.43576
	T-test		0.00384353
[truncated: 1 more columns]
