# Supplementary material for: Ago2/CAV1 interaction potentiates metastasis via controlling Ago2 localization and miRNA action
Source: EMBO Rep. 2024 Apr 22;25(5):20. doi: 10.1038/s44319-024-00132-7 (PMC11094075; doi:10.1038/s44319-024-00132-7)
Supplement: Supplementary file 9 — Source data Fig. 8 [file 44319_2024_132_MOESM9_ESM.zip › Figure 8/8E/Ago2 overlapping with CK.xlsx]

## Sheet: Ago2 overlapping with CK
								Area of Ago2 overlapping with mCytokeratin (%)
	Patient #	tumor location	Area of Ago2	Area of Ago2 overlapping with mCytokeratin (%)	Area of Ago2 not overlapping with mCytokeratin (%)	Area of CK		Patient #	#2	#14	#19	#27	#7194	#7252	#7252-BM	#7512	#8364	#8549	#8549-BM	#8820-BM	#9455	#9456-LM	#9155	#10482	#10549	#10549-BM
	2	Primary	166290	26.3413	73.6587	81550		Primary	26.3413	25.7292	21.2842	26.8471	14.8784	17.3498	17.3498	16.988	17.8405	17.0957	17.0957	13.45	23.4198	11.3482	11.4149	14.1469	19.1089	19.1089
		Metastasis (LN)	107526	28.8126	71.1874	45297		Metastasis	28.8126	25.1964	22.3677	31.6287	20.6102	15.196	21.1933	25.3341	18.7801	22.0333	18.7632	13.8492	25.1456	17.4953	14.9479	18.3199	22.5272	19.5659
	14	Primary	81359	25.7292	74.2708	61473
		Metastasis (LN)	32330	25.1964	74.8036	39944		T-test	0.000286907
	19	Primary	31070	21.2842	78.7158	15860
		Metastasis (LN)	211340	22.3677	77.6323	125864
	27	Primary	267575	26.8471	73.1529	199776
		Metastasis (LN)	74837	31.6287	68.3713	39537
	7194	Primary	7978	14.8784	85.1216	3258
		Metastasis (Bone)	21994	20.6102	79.3898	8951
	7252	Primary	32715	17.3498	82.6502	17727
		Metastasis (LN)	38293	15.196	84.804	37829
		Metastasis (Bone)	79379	21.1933	78.8067	31080
	7512	Primary	30651	16.988	83.012	7670
		Metastasis (LN)	19677	25.3341	74.6659	4999
	8364	Primary	7511	17.8405	82.1595	4194
		Metastasis (LN)	46954	18.7801	81.2199	32840
	8549	Primary	75522	17.0957	82.9043	27338
		Metastasis (LN)	64230	22.0333	77.9667	30668
		Metastasis (Bone)	81175	18.7632	81.2368	30175
	8820	Primary	47249	13.45	86.55	12596
		Metastasis (Bone)	62841	13.8492	86.1508	15245
	9455	Primary	68600	23.4198	76.5802	21409
		Metastasis (LN)	40349	25.1456	74.8544	29590
	9456	Primary	44950	11.3482	88.6518	17484
		Metastasis (Lung)	114482	17.4953	82.5047	48655
	9915	Primary	8594	11.4149	88.5851	5613
		Metastasis (LN)	11801	14.9479	85.0521	5792
	10482	Primary	42596	14.1469	85.8531	7028
		Metastasis (LN)	8690	18.3199	81.6801	4185
	10549	Primary	41164	19.1089	80.8911	16953
		Metastasis (LN)	52288	22.5272	77.4728	37657
		Metastasis (Bone)	38884	19.5659	80.4341	15385
