# Supplementary material for: Ago2/CAV1 interaction potentiates metastasis via controlling Ago2 localization and miRNA action
Source: EMBO Rep. 2024 Apr 22;25(5):20. doi: 10.1038/s44319-024-00132-7 (PMC11094075; doi:10.1038/s44319-024-00132-7)
Supplement: Supplementary file 9 — Source data Fig. 8 [file 44319_2024_132_MOESM9_ESM.zip › Figure 8/8F/Breast array quantification.xlsx]

## Sheet: BR2082c Specs
Position	No.	Age	Organ/Anatomic Site	Pathology diagnosis	TNM	Grade	Stage	Type	Tissue ID.	Area of Ago2	Area of Ago2 overlapping with mCytokeratin (%)	Area of Ago2 not overlapping with mCytokeratin (%)	Area of CK
A1	1	40	Lymph node	Metastatic carcinoma from breast	-	2	-	Metastasis	Fmg020433	53358	16.6011	83.3989	24340
A2	2	55	Lymph node	Metastatic carcinoma from breast	-	2	-	Metastasis	Fmg010606	199842	23.6572	76.3428	125178
A3	3	56	Lymph node	Metastatic carcinoma from breast with necrosis	-	-	-	Metastasis	Fmg010544	77602	23.886	76.114	32185
A4	4	43	Lymph node	Metastatic carcinoma from breast	-	2	-	Metastasis	Fmg120014	68439	23.095	76.905	31901
A5	5	38	Lymph node	Metastatic carcinoma from breast	-	2	-	Metastasis	Fmg020461	103988	19.6475	80.3525	38072
A6	6	56	Lymph node	Metastatic carcinoma from breast	-	2	-	Metastasis	Fmg020431	55543	23.1334	76.8666	37039
A7	7	66	Lymph node	Metastatic carcinoma from breast	-	*	-	Metastasis	Fmg020534
A8	8	55	Lymph node	Metastatic carcinoma from breast	-	2	-	Metastasis	Fmg010941	38938	22.4665	77.5335	16060
A9	9	44	Lymph node	Metastatic carcinoma from breast	-	2	-	Metastasis	Fmg020543	59197	19.3371	80.6629	33859
A10	10	56	Lymph node	Metastatic carcinoma from breast	-	2	-	Metastasis	Fmg020026	31626	17.8524	82.1476	13530
A11	11	51	Lymph node	Metastatic carcinoma from breast	-	*	-	Metastasis	Fmg020326	953	22.9801	77.0199	500
A12	12	40	Lymph node	Metastatic carcinoma from breast	-	2	-	Metastasis	Fmg120124	111839	37.2893	62.7107	68665
A13	13	53	Lymph node	Metastatic carcinoma from breast	-	2	-	Metastasis	Fmg020153	136978	21.0691	78.9309	47768
A14	14	42	Lymph node	Metastatic carcinoma from breast (sparse)	-	-	-	Metastasis	Fmg020539	13556	24.3582	75.6418	15797
A15	15	38	Lymph node	Metastatic carcinoma from breast	-	2	-	Metastasis	Fmg100103	8299	23.0148	76.9852	7390
A16	16	39	Lymph node	Metastatic carcinoma from breast	-	2	-	Metastasis	Fmg020096	4992	28.8862	71.1138	4782
B1	17	52	Lymph node	Metastatic carcinoma from breast of No.44	-	2	-	Metastasis	Fmg020652	37928	16.5234	83.4766	15051
B2	18	28	Lymph node	Metastatic carcinoma from breast	-	2	-	Metastasis	Fmg010628	204916	25.3265	74.6735	85715
B3	19	80	Lymph node	Metastatic carcinoma from breast	-	2	-	Metastasis	Fmg010939	91123	26.5301	73.4699	30937
B4	20	58	Lymph node	Metastatic carcinoma from breast	-	2	-	Metastasis	Fmg010766	151302	24.114	75.886	100702
B5	21	42	Lymph node	Metastatic carcinoma from breast	-	3	-	Metastasis	Fmg010821	31315	22.2769	77.7231	15379
B6	22	49	Lymph node	Metastatic carcinoma from breast	-	3	-	Metastasis	Fmg020530	48445	22.7165	77.2835	17751
B7	23	54	Lymph node	Metastatic carcinoma from breast	-	2	-	Metastasis	Fmg100105	29112	23.2928	76.7072	12346
B8	24	62	Lymph node	Metastatic carcinoma from breast	-	3	-	Metastasis	Fmg060484	63407	24.9972	75.0028	33243
B9	25	39	Lymph node	Metastatic carcinoma from breast	-	2	-	Metastasis	Fmg080063	208382	21.3838	78.6162	97158
B10	26	49	Lymph node	Metastatic carcinoma from breast	-	2	-	Metastasis	Fmg080061	2374	20.8088	79.1912	4528
B11	27	59	Lymph node	Metastatic carcinoma from breast	-	2	-	Metastasis	Fmg010537	83307	22.3535	77.6465	29970
B12	28	54	Lymph node	Metastatic carcinoma from breast	-	2	-	Metastasis	Fmg100101	109755	21.7967	78.2033	41931
B13	29	45	Lymph node	Metastatic carcinoma from breast	-	2	-	Metastasis	Fmg100246	59344	28.7813	71.2187	25810
B14	30	46	Lymph node	Metastatic carcinoma from breast	-	3	-	Metastasis	Fmg060130	13363	19.8384	80.1616	6028
B15	31	60	Lymph node	Metastatic carcinoma from breast	-	2	-	Metastasis	Fmg010607	132354	27.9984	72.0016	80546
B16	32	52	Lymph node	Metastatic carcinoma from breast	-	3	-	Metastasis	Fmg010536	19399	24.3724	75.6276	10958
C1	33	46	Breast	Invasive carcinoma of no special type	T3N0M0	2	IIB	Malignant	Fmg021511	9834	9.97559	90.0244	9942
C2	34	59	Breast	Invasive carcinoma of no special type	T1N0M0	2	IA	Malignant	Fmg080068	160033	20.5376	79.4624	102238
C3	35	29	Breast	Invasive carcinoma of no special type	T2N0M0	1	IIA	Malignant	Fmg010211	28897	17.3305	82.6695	12262
C4	36	55	Breast	Invasive carcinoma of no special type	T2N0M0	2	IIA	Malignant	Fmg010717	87626	29.1888	70.8112	42775
C5	37	30	Breast	Invasive carcinoma of no special type	T2N2M0	2	IIIA	Malignant	Fmg090030	124406	14.6585	85.3415	62419
C6	38	64	Breast	Invasive carcinoma of no special type (sparse)	T2N0M0	1	IIA	Malignant	Fmg010825	276341	23.623	76.377	89467
C7	39	54	Breast	Invasive carcinoma of no special type	T2N0M0	1	IIA	Malignant	Fmg010637	28734	23.8602	76.1398	24137
C8	40	30	Breast	Invasive carcinoma of no special type	1cN0M0	1	IA	Malignant	Fmg020080	48217	15.7144	84.2856	15019
C9	41	67	Breast	Invasive carcinoma of no special type	T2N0M0	1	IIA	Malignant	Fmg010624	14083	26.0314	73.9686	21088
C10	42	50	Breast	Invasive carcinoma of no special type	T4N0M0	2	IIIB	Malignant	Fmg010912	10981	17.849	82.151	4995
C11	43	62	Breast	Invasive carcinoma of no special type	T2N1M0	2	IIB	Malignant	Fmg010351	16960	18.0307	81.9693	9719
C12	44	52	Breast	Invasive carcinoma of no special type	T2N1M0	2	IIB	Malignant	Fmg020652	11571	26.7738	73.2262	4805
C13	45	47	Breast	Invasive carcinoma of no special type	T2N1M0	2	IIB	Malignant	Fmg030518	88799	23.5712	76.4288	25840
C14	46	43	Breast	Invasive carcinoma of no special type	T1N0M0	*	IA	Malignant	Fmg010839	1556	23.3933	76.6067	699
C15	47	41	Breast	Invasive carcinoma of no special type	T3N2M0	2	IIIA	Malignant	Fmg010623	44063	23.1623	76.8377	15952
C16	48	46	Breast	Invasive carcinoma of no special type	T2N0M0	2	IIA	Malignant	Fmg010769	121379	16.2631	83.7369	42096
D1	49	42	Breast	Invasive carcinoma of no special type	T2N0M0	3	IIA	Malignant	Fmg031247	71021	18.5593	81.4407	82521
D2	50	53	Breast	Invasive carcinoma of no special type	T2N0M0	3	IIA	Malignant	Fmg010479	94501	23.5415	76.4585	80074
D3	51	68	Breast	Invasive carcinoma of no special type	T2N0M0	2	IIA	Malignant	Fmg010735	80158	14.8968	85.1032	27518
D4	52	53	Breast	Invasive carcinoma of no special type	T2N0M0	2	IIA	Malignant	Fmg030554	18348	14.8899	85.1101	16169
D5	53	50	Breast	Invasive carcinoma of no special type	T2N1M0	1	IIB	Malignant	Fmg080056	6286	17.4833	82.5167	2343
D6	54	48	Breast	Invasive carcinoma of no special type	T4N2M0	2	IIIB	Malignant	Fmg010531	15175	29.4036	70.5964	45980
D7	55	44	Breast	Invasive carcinoma of no special type	T2N0M0	1	IIA	Malignant	Fmg010859	59674	19.6535	80.3465	21387
D8	56	63	Breast	Invasive carcinoma of no special type	T3N0M0	1	IIB	Malignant	Fmg140039	25187	16.9294	83.0706	13891
D9	57	45	Breast	Invasive carcinoma of no special type	T1N0M0	2	IA	Malignant	Fmg010547	130761	18.6225	81.3775	52344
D10	58	32	Breast	Invasive carcinoma of no special type	T2N0M0	2	IIA	Malignant	Fmg010731	13349	16.4357	83.5643	9025
D11	59	52	Breast	Invasive carcinoma of no special type	T4N0M0	2	IIIB	Malignant	Fmg020350	6407	23.0373	76.9627	2357
D12	60	53	Breast	Invasive carcinoma of no special type	T2N0M0	2	IIA	Malignant	Fmg010551	386743	26.5616	73.4384	164676
D13	61	42	Breast	Invasive carcinoma of no special type	T2N0M0	2	IIA	Malignant	Fmg010917	18416	22.4316	77.5684	6269
D14	62	44	Breast	Invasive carcinoma of no special type	T1N0M0	2	IA	Malignant	Fmg010733	10358	19.4343	80.5657	3416
D15	63	48	Breast	Invasive carcinoma of no special type	T2M0N0	2	IIA	Malignant	Fmg110079	9118	15.0691	84.9309	1817
D16	64	72	Breast	Invasive carcinoma of no special type	T2N1M0	2	IIB	Malignant	Fmg080070	59420	19.7997	80.2003	26439
E1	65	54	Breast	Invasive carcinoma of no special type	T1N0M0	2	IA	Malignant	Fmg020088	39870	7.46175	92.5382	22859
E2	66	29	Breast	Invasive carcinoma of no special type	T2M0N0	2	IIA	Malignant	Fmg140093	47637	17.8076	82.1924	50172
E3	67	48	Breast	Invasive carcinoma of no special type	T2N1M0	2	IIB	Malignant	Fmg140095	316676	20.1398	79.8602	116002
E4	68	65	Breast	Invasive carcinoma of no special type	T1N2M0	2	IIIA	Malignant	Fmg010189	219918	28.407	71.593	114392
E5	69	38	Breast	Invasive carcinoma of no special type	T2N0M0	2	IIA	Malignant	Fmg010910	61363	15.1264	84.8736	27892
E6	70	35	Breast	Invasive carcinoma of no special type	T1N0M0	2	IA	Malignant	Fmg020094	12648	12.6344	87.3656	29407
E7	71	29	Breast	Invasive carcinoma of no special type	T2N0M0	2	IIA	Malignant	Fmg010729	230154	23.1688	76.8312	130973
E8	72	38	Breast	Invasive carcinoma of no special type	T2N1M0	2	IIB	Malignant	Fmg010758	27874	15.6346	84.3654	9601
E9	73	50	Breast	Invasive carcinoma of no special type	T2N2M0	2	IIIA	Malignant	Fmg010629	3148	14.4219	85.5781	643
E10	74	55	Breast	Invasive carcinoma of no special type	T4N0M0	2	IIIB	Malignant	Fmg010908	12058	21.0731	78.9269	11113
E11	75	45	Breast	Invasive carcinoma of no special type	T2N0M0	2	IIA	Malignant	Fmg010622	55596	17.879	82.121	13026
E12	76	43	Breast	Invasive carcinoma of no special type	T2N0M0	2	IIA	Malignant	Fmg010835	41303	18.7178	81.2822	8447
E13	77	45	Breast	Invasive carcinoma of no special type	T2N0M0	2	IIA	Malignant	Fmg010811	42396	22.1342	77.8658	11889
E14	78	45	Breast	Invasive carcinoma of no special type	T3N1M0	2	IIIA	Malignant	Fmg130001	39940	17.4987	82.5013	16222
E15	79	28	Breast	Invasive carcinoma of no special type	T1N0M0	3	IB	Malignant	Fmg010409	265034	17.6347	82.3653	88986
E16	80	45	Breast	Invasive carcinoma of no special type	T2N0M0	1	IIA	Malignant	Fmg010760	26848	19.0964	80.9036	8290
F1	81	63	Breast	Invasive carcinoma of no special type	T2N0M0	1	IIA	Malignant	Fmg020081
F2	82	65	Breast	Invasive carcinoma of no special type	T2N0M0	1	IIA	Malignant	Fmg020082	7111	10.4627	89.5373	4711
F3	83	71	Breast	Invasive carcinoma of no special type	T2N2M0	3	IIIA	Malignant	Fmg020095	100858	9.85841	90.1416	39592
F4	84	52	Breast	Invasive carcinoma of no special type	T2N1M0	3	IIB	Malignant	Fmg110052	93890	17.0487	82.9513	40311
F5	85	49	Breast	Invasive carcinoma of no special type	T2N0M0	3	IIA	Malignant	Fmg140041	62289	16.0173	83.9827	38017
F6	86	45	Breast	Invasive carcinoma of no special type	T2M0N0	*	IIA	Malignant	Fmg110141	33778	6.61969	93.3803	37025
F7	87	38	Breast	Invasive carcinoma of no special type	T2N0M0	3	IIA	Malignant	Fmg010860	19144	16.1304	83.8696	6764
F8	88	63	Breast	Invasive carcinoma of no special type	T2N0M0	3	IIA	Malignant	Fmg010757	51654	13.6969	86.3031	20477
F9	89	47	Breast	Invasive carcinoma of no special type	T2N1M0	3	IIB	Malignant	Fmg110037	33819	22.0823	77.9177	12960
F10	90	37	Breast	Invasive carcinoma of no special type	T2N1M0	3	IIB	Malignant	Fmg010612	16444	22.7925	77.2075	8178
F11	91	46	Breast	Invasive carcinoma of no special type	T3N1M0	3	IIIA	Malignant	Fmg140115	19749	17.9199	82.0801	4228
F12	92	58	Breast	Invasive carcinoma of no special type	T3N1M0	3	IIIA	Malignant	Fmg140019	66326	14.6881	85.3119	14284
F13	93	62	Breast	Invasive carcinoma of no special type	T2N0M0	3	IIA	Malignant	Fmg010732	63826	19.6519	80.3481	14927
F14	94	50	Breast	Invasive carcinoma of no special type	T3N2M0	3	IIIA	Malignant	Fmg110025	5918	16.5765	83.4235	1530
F15	95	55	Breast	Invasive carcinoma of no special type	T2N0M0	3	IIA	Malignant	Fmg010730	33791	17.5047	82.4953	28117
F16	96	45	Breast	Invasive carcinoma of no special type	T3N0M0	3	IIB	Malignant	Fmg110098	19425	16.6435	83.3565	8016
G1	97	56	Breast	Invasive carcinoma of no special type	T2N1M0	1	IIB	Malignant	Fmg110095
G2	98	48	Breast	Invasive carcinoma of no special type	T2N2M0	1	IIIA	Malignant	Fmg110129	9761	13.472	86.528	5303
G3	99	42	Breast	Invasive carcinoma of no special type	T2N1M0	1	IIB	Malignant	Fmg110138	110131	9.95088	90.0491	44038
G4	100	47	Breast	Invasive carcinoma of no special type	T4N0M0	1	IIIB	Malignant	Fmg060196	32995	29.6105	70.3895	13311
G5	101	54	Breast	Invasive carcinoma of no special type	T3N0M0	1	IIB	Malignant	Fmg140303	87827	12.8673	87.1327	54223
G6	102	55	Breast	Invasive lobular carcinoma	T2N2M0	-	IIIA	Malignant	Fmg100027	16714	15.9088	84.0912	6800
G7	103	45	Breast	Invasive lobular carcinoma	T2N0M0	-	IIA	Malignant	Fmg120101	8700	15.2414	84.7586	2766
G8	104	51	Breast	Invasive lobular carcinoma	T2N1M0	*	IIB	Malignant	Fmg020570	5507	14.6178	85.3822	4574
G9	105	69	Breast	Invasive lobular carcinoma	T2N0M0	-	IIA	Malignant	Fmg020930	3940	16.1675	83.8325	1767
G10	106	54	Breast	Invasive lobular carcinoma	T2N1M0	-	IIB	Malignant	Fmg100044	22281	18.2487	81.7513	4122
G11	107	59	Breast	Invasive lobular carcinoma	T4N0M0	-	IIIB	Malignant	Fmg020022	8891	21.0887	78.9113	2037
G12	108	70	Breast	Invasive lobular carcinoma	T4N0M0	-	IIIB	Malignant	Fmg020931	12572	17.8015	82.1985	2310
G13	109	38	Breast	Invasive lobular carcinoma	T2N0M0	-	IIA	Malignant	Fmg020138	4435	23.54	76.46	1549
G14	110	42	Breast	Invasive lobular carcinoma	T2N1M0	-	IIB	Malignant	Fmg060798	49886	14.2886	85.7114	7693
G15	111	47	Breast	Invasive lobular carcinoma	T4N0M0	-	IIIB	Malignant	Fmg032391	257290	18.7815	81.2185	125415
G16	112	41	Breast	Invasive lobular carcinoma	T2N0M0	-	IIA	Malignant	Fmg020932	11296	22.2291	77.7709	3469
H1	113	19	Breast	Invasive lobular carcinoma	T2N1M0	*	IIB	Malignant	Fmg070179
H2	114	40	Breast	Invasive lobular carcinoma	T2N1M0	-	IIB	Malignant	Fmg060878	42130	14.5834	85.4166	9673
H3	115	52	Breast	Invasive lobular carcinoma	T2N1M0	-	IIB	Malignant	Fmg031144	19928	17.6234	82.3766	5900
H4	116	59	Breast	Invasive lobular carcinoma	T2N0M0	-	IIA	Malignant	Fmg070189	37162	21.7857	78.2143	13486
H5	117	55	Breast	Invasive lobular carcinoma	T2N1M0	-	IIB	Malignant	Fmg110031	5471	18.8814	81.1186	10424
H6	118	50	Breast	Invasive lobular carcinoma	T2N1M0	-	IIB	Malignant	Fmg070246	3458	13.7652	86.2348	704
H7	119	45	Breast	Invasive lobular carcinoma	T2N1M0	-	IIB	Malignant	Fmg100210	51648	19.5264	80.4736	16450
H8	120	44	Breast	Invasive lobular carcinoma	T2N0M0	-	IIA	Malignant	Fmg061070	19307	11.5865	88.4135	3740
H9	121	59	Breast	Invasive lobular carcinoma	T2N0M0	-	IIA	Malignant	Fmg140112	7191	15.8114	84.1886	1156
H10	122	45	Breast	Invasive lobular carcinoma	T2N1M0	-	IIB	Malignant	Fmg100047	13884	19.5189	80.4811	2976
H11	123	48	Breast	Squamous cell carcinoma	T4N0M0	1	IIIB	Malignant	Fmg021481	56383	26.3572	73.6428	24269
H12	124	37	Breast	Squamous cell carcinoma	T3N0M0	2	IIB	Malignant	Fmg030748	7340	20.1635	79.8365	5911
H13	125	44	Breast	Squamous cell carcinoma	T1N0M0	2	IB	Malignant	Fmg090046	15284	15.8859	84.1141	2470
H14	126	47	Breast	Squamous cell carcinoma	T1N0M0	3	IA	Malignant	Fmg010930	76614	12.7718	87.2282	12321
H15	127	36	Breast	Ductal carcinoma in situ	TisN0M0	*	0	Malignant	Fmg050788	14510	14.3349	85.6651	2404
H16	128	62	Breast	Ductal carcinoma in situ	TisN0M0	-	0	Malignant	Fmg130097	37662	18.6342	81.3658	18910
I1	129	54	Breast	Intraductal papillary carcinoma	TisN0M0	-	0	Malignant	Fmg041049
I2	130	43	Breast	Ductal carcinoma in situ	TisN0M0	*	0	Malignant	Fmg061078	16611	9.64421	90.3558	10074
I3	131	49	Breast	Ductal carcinoma in situ	TisN0M0	-	0	Malignant	Fmg061057	69296	19.3474	80.6526	22819
I4	132	45	Breast	Ductal carcinoma in situ	TisN0M0	-	0	Malignant	Fmg050351	15867	12.3968	87.6032	11198
I5	133	46	Breast	Ductal carcinoma in situ	TisN0M0	*	0	Malignant	Fmg031516	59664	14.7845	85.2155	22223
I6	134	45	Breast	Ductal carcinoma in situ	TisN0M0	-	0	Malignant	Fmg031118	19473	10.6609	89.3391	3945
I7	135	39	Breast	Ductal carcinoma in situ	TisN0M0	-	0	Malignant	Fmg030989	68871	16.1563	83.8437	19530
I8	136	55	Breast	Ductal carcinoma in situ	TisN0M0	-	0	Malignant	Fmg070038	37042	19.3834	80.6166	11081
I9	137	47	Breast	Ductal carcinoma in situ	TisN0M0	-	0	Malignant	Fmg031453	3750	18.7467	81.2533	1042
I10	138	63	Breast	Ductal carcinoma in situ	TisN0M0	-	0	Malignant	Fmg110044	12337	18.789	81.211	2410
I11	139	47	Breast	Ductal carcinoma in situ	TisN0M0	-	0	Malignant	Fmg010562	15278	16.4878	83.5122	3271
I12	140	48	Breast	Ductal carcinoma in situ	TisN0M0	-	0	Malignant	Fmg031185	1580	12.5949	87.4051	272
I13	141	41	Breast	Ductal carcinoma in situ	TisN0M0	-	0	Malignant	Fmg041195	10048	18.7301	81.2699	1886
I14	142	55	Breast	Ductal carcinoma in situ	TisN0M0	-	0	Malignant	Fmg032009	17283	15.6339	84.3661	3602
I15	143	47	Breast	Ductal carcinoma in situ (sparse)	TisN0M0	-	0	Malignant	Fmg130044	26230	15.9741	84.0259	4913
I16	144	51	Breast	Ductal carcinoma in situ	TisN0M0	-	0	Malignant	Fmg010539	61629	9.51987	90.4801	17079
J1	145	36	Breast	Fibroadenoma	-	-	-	Benign	Fmg090075
J2	146	34	Breast	Fibroadenoma	-	-	-	Benign	Fmg031932	76830	11.873	88.127	15586
J3	147	25	Breast	Fibroadenoma	-	-	-	Benign	Fmg010046	11822	10.8357	89.1643	4464
J4	148	23	Breast	Fibroadenoma	-	-	-	Benign	Fmg010048	9493	12.7778	87.2222	11383
J5	149	44	Breast	Adenosis	-	-	-	Inflammation	Fmg010032	10991	10.9817	89.0183	7065
J6	150	27	Breast	Adenosis	-	-	-	Inflammation	Fmg010028
J7	151	23	Breast	Fibroadenoma	-	-	-	Benign	Fmg010045	34752	22.8965	77.1035	12119
J8	152	45	Breast	Fibroadenoma	-	-	-	Benign	Fmg060126	36539	19.7816	80.2184	9239
J9	153	19	Breast	Fibroadenoma	-	-	-	benign	Fmg010034	9252	19.9633	80.0367	2105
J10	154	45	Breast	Adenosis	-	-	-	Inflammation	Fmg060022	26278	13.5589	86.4411	4067
J11	155	45	Breast	Simple hyperplasia of duct epithelium	-	-	-	Hyperplasia	Fmg010021	51994	19.7888	80.2112	13120
J12	156	46	Breast	Adjacent normal breast tissue (sparse)	-	-	-	NAT	Fmg060211	33554	16.5882	83.4118	6490
J13	157	48	Breast	Mild atypical hyperplasia of duct	-	-	-	Hyperplasia	Fmg010508	15725	10.8045	89.1955	6479
J14	158	82	Breast	Hyperplasia	-	-	-	Hyperplasia	Fmg060093	37330	11.0126	88.9874	7428
J15	159	38	Breast	Hyperplasia	-	-	-	Hyperplasia	Fmg060137	6057	13.4885	86.5115	1258
J16	160	40	Breast	Mild atypical hyperplasia of duct	-	-	-	Hyperplasia	Fmg060063	23903	15.9227	84.0773	5379
K1	161	37	Breast	Ductal papillomatosis with hyperplasia	-	-	-	Hyperplasia	Fmg010052	94709	10.6769	89.3231	26797
K2	162	32	Breast	Plasma cell mastitis	-	-	-	Inflammation	Fmg070001	26639	10.6611	89.3389	3140
K3	163	46	Breast	Plasma cell mastitis	-	-	-	Inflammation	Fmg031363
K4	164	55	Breast	Plasma cell mastitis	-	-	-	Inflammation	Fmg010325	19426	11.464	88.536	7119
K5	165	39	Breast	Plasma cell mastitis	-	-	-	Inflammation	Fmg010013	17136	14.4199	85.5801	2853
K6	166	39	Breast	Chronic mastitis No.135	-	*	-	Inflammation	Fmg030989	2087	13.7518	86.2482	3135
K7	167	29	Breast	Plasma cell mastitis	-	-	-	Inflammation	Fmg021965	9199	10.3924	89.6076	5107
K8	168	42	Breast	Acute mastitis	-	-	-	Inflammation	Fmg020849	15775	11.2266	88.7734	4797
K9	169	35	Breast	Plasma cell mastitis	-	-	-	Inflammation	Fmg060923	7220	15.554	84.446	1628
K10	170	41	Breast	Plasma cell mastitis	-	-	-	Inflammation	Fmg140091	16242	17.2146	82.7854	3372
K11	171	44	Breast	Chronic mastitis	-	-	-	Inflammation	Fmg040540	14999	16.1811	83.8189	3795
K12	172	43	Breast	Plasma cell mastitis with acute infalmmation	-	-	-	Inflammation	Fmg061103
K13	173	29	Breast	Chronic mastitis of No.66	-	-	-	Inflammation	Fmg140093	14676	12.2172	87.7828	3583
K14	174	53	Breast	Cancer adjacent breast tissue	-	*	-	AT	Fmg140096	7174	15.375	84.625	1465
K15	175	49	Breast	Cancer adjacent breast tissue (chronic mastitis)	-	-	-	AT	Fmg050296	3967	9.20091	90.7991	1099
K16	176	44	Breast	Adjacent normal breast tissue (adenosis) of No.9	-	-	-	NAT	Fmg020543	30491	7.58912	92.4109	6016
L1	177	48	Breast	Cancer adjacent breast tissue of No.140	-	-	-	AT	Fmg031185	11527	6.89685	93.1031	6841
L2	178	40	Breast	Cancer adjacent breast tissue (mastitis)	-	-	-	AT	Fmg020919	5501	11.0162	88.9838	4296
L3	179	36	Breast	Cancer adjacent breast tissue	-	*	-	AT	Fmg020140	114157	15.8746	84.1254	25717
L4	180	42	Breast	Cancer adjacent breast tissue	-	*	-	AT	Fmg020150
L5	181	55	Breast	Adjacent normal breast tissue of No.117	-	-	-	NAT	Fmg110031	16605	13.6886	86.3114	3133
L6	182	57	Breast	Cancer adjacent breast tissue	-	*	-	AT	Fmg021442	5805	13.006	86.994	2879
L7	183	46	Breast	Cancer adjacent breast tissue	-	-	-	AT	Fmg030942	15844	9.82706	90.1729	6061
L8	184	35	Breast	Adjacent normal breast tissue	-	-	-	NAT	Fmg010800	10314	9.84099	90.159	5697
L9	185	47	Breast	Cancer adjacent breast tissue	-	-	-	AT	Fmg020359	21877	9.53513	90.4649	9886
L10	186	45	Breast	Cancer adjacent breast tissue	-	-	-	AT	Fmg021586	3369	9.52805	90.472	2642
L11	187	55	Breast	Adjacent normal breast tissue	-	-	-	NAT	Fmg130013	4191	8.68528	91.3147	989
L12	188	42	Breast	Adjacent normal breast tissue	-	-	-	NAT	Fmg010188	6293	8.43795	91.5621	1293
L13	189	48	Breast	Cancer adjacent breast tissue	-	*	-	AT	Fmg021596	2146	12.7213	87.2787	316
L14	190	50	Breast	Cancer adjacent breast tissue	-	-	-	AT	Fmg030943	21464	9.56485	90.4351	3419
L15	191	41	Breast	Adjacent normal breast tissue	-	*	-	NAT	Fmg031249	13441	8.51871	91.4813	1368
L16	192	21	Breast	Breast tissue	-	-	-	Normal	Fmg12N001	5076	7.42711	92.5729	1840

## Sheet: Group
Normal	Adenosis/Plasma cell mastitis/Chronic mastitis (Inflammation)	Fibroadenoma (Benigin)	Adjacent normal breast tissue (NAT)	Cancer adjacent breast tissue (AT)	TisN0M0	T1M0N0	T1N2M0	T2N0M0	T2N1M0	T2N2M0	T3N0M0	T3N1M0	T3N2M0	T4N0M0	T4N2M0	Primary tumor	Lymph node-Metastasis		T-test
7.42711	10.9817	11.873	16.5882	15.375	14.3349	20.5376	28.407	17.3305	18.0307	14.6585	9.97559	17.4987	23.1623	17.849	29.4036	9.97559	16.6011		Ly vs NT	PT vs Ly	PT vs NT
	13.5589	10.8357	7.58912	9.20091	18.6342	23.3933		29.1888	26.7738	14.4219	16.9294	17.9199	16.5765	23.0373		20.5376	23.6572		1.96173e-17	4.83277e-08	2.22883e-09
	10.6611	12.7778	13.6886	6.89685	9.64421	18.6225		23.623	23.5712	9.85841	16.6435	14.6881		21.0731		17.3305	23.886
	11.464	22.8965	9.84099	11.0162	19.3474	19.4343		23.8602	17.4833	13.472	12.8673			29.6105		29.1888	23.095
	14.4199	19.7816	8.68528	15.8746	12.3968	7.46175		26.0314	19.7997	15.9088	20.1635			21.0887		14.6585	19.6475
	13.7518	19.9633	8.43795	13.006	14.7845	28.407		16.2631	20.1398					17.8015		23.623	23.1334
	10.3924		8.51871	9.82706	10.6609	12.6344		18.5593	15.6346					18.7815		23.8602	22.4665
	11.2266			9.53513	16.1563	17.6347		23.5415	17.0487					26.3572		26.0314	19.3371
	15.554			9.52805	19.3834	15.8859		14.8968	22.0823							17.849	17.8524
	17.2146			12.7213	18.7467	12.7718		14.8899	22.7925							18.0307	22.9801
	16.1811			9.56485	18.789			19.6535	9.95088							26.7738	37.2893
	12.2172				16.4878			16.4357	14.6178							23.5712	21.0691
					12.5949			26.5616	18.2487							23.3933	24.3582
					18.7301			22.4316	14.2886							23.1623	23.0148
					15.6339			15.0691	14.5834							16.2631	28.8862
					15.9741			17.8076	17.6234							18.5593	16.5234
					9.51987			15.1264	18.8814							23.5415	25.3265
								23.1688	13.7652							14.8968	26.5301
								17.879	19.5264							14.8899	24.114
								18.7178	19.5189							17.4833	22.2769
								22.1342								29.4036	22.7165
								19.0964								19.6535	23.2928
								10.4627								16.9294	24.9972
								16.0173								18.6225	21.3838
								6.61969								16.4357	20.8088
								16.1304								23.0373	22.3535
								13.6969								26.5616	21.7967
								19.6519								22.4316	28.7813
								17.5047								19.4343	19.8384
								15.2414								15.0691	27.9984
								16.1675								19.7997	24.3724
								23.54								7.46175
								22.2291								17.8076
								21.7857								20.1398
								11.5865								28.407
								15.8114								15.1264
																12.6344
																23.1688
																15.6346
																14.4219
																21.0731
																17.879
																18.7178
																22.1342
																17.4987
																17.6347
																19.0964
																10.4627
																9.85841
																17.0487
																16.0173
																6.61969
																16.1304
																13.6969
																22.0823
																22.7925
																17.9199
																14.6881
																19.6519
																16.5765
																17.5047
																16.6435
																13.472
																9.95088
																29.6105
																12.8673
																15.9088
																15.2414
																14.6178
																16.1675
																18.2487
																21.0887
																17.8015
																23.54
																14.2886
																18.7815
																22.2291
																14.5834
																17.6234
																21.7857
																18.8814
																13.7652
																19.5264
																11.5865
																15.8114
																19.5189
																26.3572
																20.1635
																15.8859
																12.7718
																14.3349
																18.6342
																9.64421
																19.3474
																12.3968
																14.7845
																10.6609
																16.1563
																19.3834
																18.7467
																18.789
																16.4878
																12.5949
																18.7301
																15.6339
																15.9741
																9.51987
