# Supplementary material for: Ago2/CAV1 interaction potentiates metastasis via controlling Ago2 localization and miRNA action
Source: EMBO Rep. 2024 Apr 22;25(5):20. doi: 10.1038/s44319-024-00132-7 (PMC11094075; doi:10.1038/s44319-024-00132-7)
Supplement: Supplementary file 10 — Source data Fig. 9 [file 44319_2024_132_MOESM10_ESM.zip]

Archive with 26 entries (19 files):
- Figure 9/9A/
- Figure 9/9A/western Ago2.tif
- Figure 9/9A/western CD63.tif
- Figure 9/9A/western CD81.tif
- Figure 9/9A/western GAPDH.tif
- Figure 9/9A/western TSG101.tif
- Figure 9/9B/
- Figure 9/9B/western input Ago2.tif
- Figure 9/9B/western input CAV1.tif
- Figure 9/9B/western IP Ago2.tif
- Figure 9/9B/western IP CAV1.tif
- Figure 9/9C/
- Figure 9/9C/western exosome CD81.tif
- Figure 9/9C/western exosome HA.tif
- Figure 9/9C/western exosome TSG101.tif
- Figure 9/9D/
- Figure 9/9D/western cell GAPDH.tif
- Figure 9/9D/western cell HA-Ago2.tif
- Figure 9/9D/western EV HA-Ago2.tif
- Figure 9/9D/western EV TSG101.tif
- Figure 9/9E/
- Figure 9/9E/A33-wt_dm exosome miR-3613 _qPCR.xlsx
- Figure 9/9G/
- Figure 9/9G/A33-wt dm tumor palsma exosome_qPCR.xls
- Figure 9/9H/
- Figure 9/9H/breast cancer patient plasma exosome miRNA qPCR data.xlsx
