# Supplementary material for: Ago2/CAV1 interaction potentiates metastasis via controlling Ago2 localization and miRNA action
Source: EMBO Rep. 2024 Apr 22;25(5):20. doi: 10.1038/s44319-024-00132-7 (PMC11094075; doi:10.1038/s44319-024-00132-7)
Supplement: Supplementary file 10 — Source data Fig. 9 [file 44319_2024_132_MOESM10_ESM.zip › Figure 9/9E/A33-wt_dm exosome miR-3613 _qPCR.xlsx]

## Sheet: exosome (2)
		Sample Name	Target Name	CT						3613-3p	ΔCT (target-5S)	power	Relative expression	SE	T-test
				N1	N2	N3			A33-wt exosme	N1	4.15296	0.0562129	1.26361
		A33-wt exosme	5s	29.5356	28.4301	29.1429				N2	5.35406	0.0244494	0.549598
		A33-dm exosome	5s	27.4624	26.9824	26.7374				N3	4.24343	0.0527957	1.18679
		A33-wt exosme	3613	33.6885	33.7842	33.3863				Ave	4.58348	0.044486	1	0.22629
		A33-dm exosome	3613	33.0452	33.3537	33.33			A33-dm exosme	N1	5.58284	0.020864	0.469002		0.0468398
										N2	6.37132	0.0120793	0.27153
										N3	6.59253	0.0103621	0.232931
										Ave	6.18223	0.0144351	0.324487	0.0731112
									A33-wt exosme		1	0.22629
									A33-dm exosme		0.324487	0.0731112
