# Supplementary material for: Ago2/CAV1 interaction potentiates metastasis via controlling Ago2 localization and miRNA action
Source: EMBO Rep. 2024 Apr 22;25(5):20. doi: 10.1038/s44319-024-00132-7 (PMC11094075; doi:10.1038/s44319-024-00132-7)
Supplement: Supplementary file 10 — Source data Fig. 9 [file 44319_2024_132_MOESM10_ESM.zip › Figure 9/9G/A33-wt dm tumor palsma exosome_qPCR.xls]

## Sheet: 3613-3p  877-5p 6126
		Sample Name	Target Name	CT1	CT2	CT3		average			3613-3p	average	ΔCT(target-Ave of control)	power	relative expression
		control 1	3613-3P	31.7773	31.1015	32.252		31.7103			control 1	31.7103	-0.325045	1.2527	1.21087
		control 2	3613-3P	30.5181	31.492	32.5353		31.5151			control 2	31.5151	-0.520167	1.43412	1.38623
		control 3	3613-3P	32.3513	32.6234	33.0326		32.6691			control 3	32.6691	0.633793	0.64448	0.622959
		control 4	3613-3P	33.652	32.258	31.1189		32.3429			control 4	32.3429	0.307638	0.807963	0.780983
		control 5	3613-3P	32.5856	31.7831	31.5338		31.9675			control 5	31.9675	-0.067828	1.04814	1.01314
		control 6	3613-3P	31.6564	31.754	32.6103		32.0069			control 6	32.0069	-0.0283904	1.01987	0.985817
												32.0353		1.03455	1
		WT1	3613-3p	31.2012	31.6527	31.2396		31.3645			WT1-1	31.3645	-0.670767	1.59192	1.53876
		WT2	3613-3p	31.1494	31.17	31.0537		31.1244			WT1-2	31.1244	-0.910911	1.88023	1.81745
		WT3	3613-3p	31.5292	30.916	31.7722		31.4058			WT1-3	31.4058	-0.629488	1.54702	1.49536
		WT4	3613-3p	31.6027	31.7493	31.6675		31.6732			WT1-4	31.6732	-0.362133	1.28532	1.2424
		WT5	3613-3p	33.2956	33.2369	33.9932		33.5086			WT2-1	33.5086	1.47327	0.360166	0.348139
		WT6	3613-3p	31.8677	31.6923	31.9602		31.8401			WT2-2	31.8401	-0.195249	1.14492	1.10669
		WT7	3613-3p	32.0558	31.9969	30.1226		31.3918			WT2-4	31.3918	-0.643494	1.56211	1.50994
												31.7583		1.33881	1.29411
		DM1	3613-3p	32.3214	31.1956	31.7595		31.7588			DM1-1	31.7588	-0.276459	1.21122	1.17077
		DM2	3613-3p	32.4949	33.0845	32.9828		32.854			DM1-2	32.854	0.818746	0.566935	0.548003
		DM3	3613-3p	33.4042	32.7877	32.4889		32.8936			DM1-3	32.8936	0.858313	0.551597	0.533178
		DM4	3613-3p	33.1429	32.2671	32.7643		32.7248			DM1-4	32.7248	0.689451	0.62009	0.599383
		DM5	3613-3p	31.8431	32.2976	32.8247		32.3218			DM2-2	32.3218	0.286493	0.819892	0.792514
		DM6	3613-3p	32.4166	32.4729	32.9934		32.6276			DM2-3	32.6276	0.592302	0.663284	0.641135
												32.5301		0.738836	0.714164
		Sample Name	Target Name	CT1	CT2	CT3		average			877-5p	average	ΔCT	power	relative expression
		control 1	877-5p	33.3896	32.5585	33.2492		33.0657			control 1	33.0657	0.12864	0.914693	0.907825
		control 2	877-5p	32.4068	32.6708	32.7516		32.6097			control 2	32.6097	-0.327382	1.25473	1.24531
		control 3	877-5p	33.0037	33.0487	33.2805		33.111			control 3	33.111	0.173852	0.886473	0.879816
		control 4	877-5p	32.8691	33.0973	33.2764		33.0809			control 4	33.0809	0.143811	0.905125	0.898328
		control 5	877-5p	33.0966	33.123	32.3507		32.8568			control 5	32.8568	-0.0803382	1.05727	1.04933
		control 6	877-5p	32.6605	32.8771	33.158		32.8985			control 6	32.8985	-0.0385825	1.0271	1.01939
												32.9371		1.00757	1
		WT1	877-5p	34.1184	33.9064			34.0124			WT1-1	34.0124	1.07526	0.474585	0.471021
		WT2	877-5p	32.68	32.4699	32.4845		32.5448			WT1-2	32.5448	-0.392344	1.31252	1.30267
		WT3	877-5p	31.4224	33.3931	33.4095		32.7417			WT1-3	32.7417	-0.195444	1.14508	1.13648
		WT4	877-5p	33.6248	33.2425	33.4858		33.451			WT1-4	33.451	0.51394	0.700307	0.695049
		WT5	877-5p	33.4834	30.0013	31.247		31.5772			WT2-1	31.5772	-1.35988	2.56663	2.54736
		WT6	877-5p	33.8124	34.1687	33.6811		33.8874			WT2-2	33.8874	0.950282	0.517531	0.513645
		WT7	877-5p	33.3802	30.9696	33.3908		32.5802			WT2-4	32.5802	-0.356906	1.28068	1.27106
												32.9707		1.14248	1.1339
		DM1	877-5p	33.6345	34.0203	33.3231		33.6593			DM1-1	33.6593	0.722204	0.606171	0.601619
		DM2	877-5p		31.7268	33.0059		32.3664			DM1-2	32.3664	-0.570714	1.48526	1.47411
		DM3	877-5p	34.0682	34.4706			34.2694			DM1-4	34.2694	1.33228	0.397141	0.394159
		DM4	877-5p	33.6698	33.6119			33.6409			DM2-2	33.6409	0.703757	0.613971	0.609361
		DM5	877-5p	33.5023	33.4285	33.8013		33.5774			DM2-3	33.5774	0.640254	0.6416	0.636782
												33.5027		0.748828	0.743205
		Sample Name	Target Name	CT1	CT2	CT3		average			3613-3p	average	ΔCT	power	relative expression
		control 1	6126	32.4338	32.6462	32.9484		32.6761			control 1	32.6761	0.503644	0.705323	0.695325
		control 2	6126	31.7278	32.0444	32.0015		31.9245			control 2	31.9245	-0.247947	1.18752	1.17068
		control 3	6126	32.1545	32.086	32.1937		32.1447			control 3	32.1447	-0.0277703	1.01944	1.00498
		control 4	6126	32.2245	32.0779	32.2336		32.1786			control 4	32.1786	0.00615639	0.995742	0.981627
		control 5	6126	32.1546	31.824	31.7884		31.9223			control 5	31.9223	-0.250154	1.18933	1.17248
		control 6	6126	32.016	32.5419	32.0078		32.1886			control 6	32.1886	0.0160702	0.988923	0.974905
												32.1725		1.01438	1
		WT1	6126	30.4103	31.8185	32.0593		31.4294			WT1-1	31.4294	-0.74312	1.67379	1.65007
		WT2	6126	31.6749		31.806		31.7404			WT1-2	31.7404	-0.43207	1.34917	1.33004
		WT3	6126	31.3787	31.4507	31.8704		31.5666			WT1-3	31.5666	-0.605878	1.5219	1.50033
		WT4	6126	31.4102	31.4092	31.5592		31.4595			WT1-4	31.4595	-0.712965	1.63917	1.61593
		WT5	6126	32.281	32.1205	32.8554		32.419			WT2-1	32.419	0.246489	0.842945	0.830996
		WT6	6126	31.8167	32.057	31.8178		31.8972			WT2-2	31.8972	-0.275324	1.21027	1.19311
		WT7	6126	31.9835	31.7538	31.5196		31.7523			WT2-4	31.7523	-0.420177	1.33809	1.31912
												31.7521		1.36791	1.34852
		DM1	6126	31.0695	30.9735	31.5494		31.1975			DM1-1	31.1975	-0.975025	1.96567	1.93781
		DM2	6126	31.542	31.3926	31.6484		31.5276			DM1-2	31.5276	-0.644856	1.56358	1.54142
		DM3	6126	30.6405	31.5273	31.5995		31.2557			DM1-4	31.2557	-0.916761	1.88787	1.86111
		DM4	6126	31.2263	28.8851	31.0219		30.3777			DM2-2	30.3777	-1.79475	3.46954	3.42036
		DM5	6126	31.3086	31.4984	31.1214		31.3095			DM2-3	31.3095	-0.863025	1.81885	1.79307
												31.1336		2.1411	2.11075
