# Supplementary material for: Ago2/CAV1 interaction potentiates metastasis via controlling Ago2 localization and miRNA action
Source: EMBO Rep. 2024 Apr 22;25(5):20. doi: 10.1038/s44319-024-00132-7 (PMC11094075; doi:10.1038/s44319-024-00132-7)
Supplement: Supplementary file 10 — Source data Fig. 9 [file 44319_2024_132_MOESM10_ESM.zip › Figure 9/9H/breast cancer patient plasma exosome miRNA qPCR data.xlsx]

## Sheet: 3613-3p& 6126 
		Sample Name	Target Name	CT				average					3613-3p(CT)	ΔCT	power	relative expression
	DCIS	3678	3613	31.9791	34.7683	34.2735		33.6736			DCIS	3678	33.6736	-0.990763	1.98724	1.8654
		3683		33.5913	36.1214	33.7404		34.4844				3683	34.4844	-0.18	1.13288	1.06343
		3687		33.3678	35.2099	35.3888		34.6555				3687	34.6555	-0.00887486	1.00617	0.944485
		3714		32.7914	37.2336	34.1948		34.7399				3714	34.7399	0.0755771	0.948962	0.890784
		3716		34.1901	34.0278	35.6641		34.6273				3716	34.6273	-0.0370172	1.02599	0.96309
		3721		36.3238	34.7885	34.3237		35.1453				3721	35.1453	0.480965	0.716498	0.672572
		3723		33.7359	37.0169	35.9463		35.5664				3723	35.5664	0.90201	0.535141	0.502333
		3725		34.9856	35.3311	33.9336		34.7501				3725	34.7501	0.0857182	0.942315	0.884545
		3727		33.6139	33.8374	34.6551		34.0355				3727	34.0355	-0.6289	1.54639	1.45158
		3730		33.774	36.9755	34.1475		34.9656				3730	34.9656	0.301284	0.81153	0.761777
													34.6644		1.06531	1	0.124642
													3613-3p(CT)	ΔCT	power	relative expression
	Stage2	5249	3613	34.1807	33.4928	33.1077		33.5937			Stage2	5249	33.5937	-1.07063	2.10036	1.97159
		5259		33.4368	33.1774	31.9145		32.8429				5259	32.8429	-1.82146	3.53439	3.3177
		5262		33.4582	33.557	32.7774		33.2642				5262	33.2642	-1.40017	2.63933	2.47752
		5266		35.2622	33.3385	33.4358		34.0121				5266	34.0121	-0.652211	1.57157	1.47523
		5320		36.0818	34.4325	35.5113		35.3419				5320	35.3419	0.677527	0.625236	0.586905
		5343		34.1608	32.9569			33.5589				5343	33.5589	-1.1055	2.15173	2.01981
		5364		32.3817	34.954	33.6535		33.6631				5364	33.6631	-1.00129	2.0018	1.87907
		5368		34.3288	32.8218	32.6058		33.2522				5368	33.2522	-1.41221	2.66144	2.49827
		5391		34.3445	33.3402			33.8423				5391	33.8423	-0.822036	1.7679	1.65951
		5394		34.8156	35.5582	36.8403		35.738				5394	35.738	1.07366	0.475113	0.445985
													33.9109		1.95289	1.83316	0.273927
													3613-3p(CT)	ΔCT	power	relative expression
	Stage4	4454	3613	32.6731	33.1124	32.8672		32.8842			Stage4	4454	32.8842	-1.78012	3.43455	3.22399
		4554	3613	31.8089	33.6483	33.5231		32.9934				4554	32.9934	-1.67094	3.18422	2.989
		4704	3613	33.1248	33.9944	35.1508		34.09				4704	34.09	-0.574358	1.48901	1.39773
		4720	3613	32.4489	33.6928	35.0811		33.7409				4720	33.7409	-0.923424	1.89661	1.78034
		4938	3613	33.1439	34.3664	32.6364		33.3822				4938	33.3822	-1.28211	2.43195	2.28285
		5187	3613	33.2402	35.3867	35.2006		34.6092				5187	34.6092	-0.0551688	1.03898	0.975284
		5194	3613	34.2104	32.9573	33.5887		33.5855				5194	33.5855	-1.07887	2.11238	1.98287
		5262	3613	33.5826	32.9106	33.4174		33.3036				5262	33.3036	-1.3608	2.56828	2.41083
		5273	3613	32.208	33.984	34.577		33.5897				5273	33.5897	-1.0747	2.10628	1.97715
		5369	3613	34.8273	33.8472	33.8248		34.1664				5369	34.1664	-0.497936	1.41219	1.32561
													33.6345		2.16745	2.03457	0.226808
		Sample Name	Target Name	CT				average					877-5p(CT)	ΔCT	power	relative expression
	DCIS	3678	877-5p	32.1307	32.4672	32.4641		32.354			DCIS	3678	32.354	0.0103124	0.992877	0.803729
		3683		34.191	34.126	33.652		33.9897				3683	33.9897	1.646	0.319526	0.258654
		3687		35.392	34.713	34.316		34.807				3687	34.807	2.46333	0.181328	0.146784
		3714		31.6215	33.3311	32.0922		32.3483				3714	32.3483	0.00460559	0.996813	0.806914
		3716		31.1534	30.9509	31.1712		31.0918				3716	31.0918	-1.25183	2.38144	1.92776
		3721		32.591	31.211	31.4247		31.7422				3721	31.7422	-0.601445	1.51724	1.22819
		3723		31.0423	31.8453	32.1297		31.6724				3723	31.6724	-0.671226	1.59243	1.28906
		3725		32.141	31.9868	31.8291		31.9856				3725	31.9856	-0.358028	1.28167	1.03751
		3727		32.0649	30.1609	32.5225		31.5828				3727	31.5828	-0.760899	1.69455	1.37173
		3730		30.6226	32.5369	32.4291		31.8629				3730	31.8629	-0.480812	1.39553	1.12967
													32.3437		1.23534	1	0.166871
													877-5p(CT)	ΔCT	power	relative expression
	Stage2	5249	877-5p	31.8741	32.2121	32.1548		32.0803			Stage2	5249	32.0803	-0.263357	1.20027	0.97161
		5259		32.2584	31.4055	32.8108		32.1583				5259	32.1583	-0.185411	1.13714	0.92051
		5262		31.5013	31.2032	32.5148		31.7398				5262	31.7398	-0.603889	1.51981	1.23028
		5266		32.1922	31.0712	31.8744		31.7126				5266	31.7126	-0.631065	1.54871	1.25367
		5320		32.6859	32.2018	30.0862		31.658				5320	31.658	-0.685674	1.60845	1.30203
		5343		32.4491	32.2769	31.7629		32.163				5343	32.163	-0.180689	1.13342	0.917501
		5364		32.9858	31.6767	32.443		32.3685				5364	32.3685	0.0248515	0.982922	0.79567
		5368		32.3745	32.6197	32.0382		32.3441				5368	32.3441	0.00043104	0.999701	0.809253
		5391		32.4136	32.735	33.1217		32.7567				5391	32.7567	0.413064	0.751026	0.607952
		5394		32.2354	32.8814	31.3312		32.1493				5394	32.1493	-0.19433	1.14419	0.926217
													32.1131		1.20256	0.973469	0.0709283
													877-5p(CT)	ΔCT	power	relative expression
	Stage4	4454	877-5p	32.0862	32.0166	31.7982		31.967			Stage4	4454	31.967	-0.376696	1.29836	1.05102
		4554		33.682	33.458	33.93		33.69				4554	33.69	1.34633	0.393292	0.318367
		4704		34.084	34.088	33.068		33.7467				4704	33.7467	1.403	0.378143	0.306105
		4720		32.6425	31.3834	32.3901		32.1387				4720	32.1387	-0.205007	1.15269	0.933098
		4938		30.8713	32.2289	32.1649		31.755				4938	31.755	-0.588632	1.50382	1.21733
		5187		31.627	32.2736	31.1634		31.688				5187	31.688	-0.655687	1.57537	1.27525
		5194		32.1295	32.2163	31.305		31.8836				5194	31.8836	-0.460079	1.37562	1.11355
		5262		31.8194	31.9799	31.0269		31.6087				5262	31.6087	-0.734975	1.66437	1.3473
		5273		32.1069	31.8736	31.8365		31.939				5273	31.939	-0.404673	1.32379	1.0716
		5369		32.2512	31.7753	32.3809		32.1358				5369	32.1358	-0.207891	1.155	0.934965
													32.2552		1.18205	0.956859	0.115491
		Sample Name	Target Name	CT				average					6126(CT)	ΔCT	power	relative expression
	DCIS	3678	6126	31.3151	30.6151	30.8268		30.919			DCIS	3678	30.919	-0.504971	1.41909	1.39252
		3683	6126	31.2148	31.8399	31.9598		31.6715				3683	31.6715	0.247517	0.842345	0.826571
		3687	6126	31.0027	31.4238	31.5893		31.3386				3687	31.3386	-0.0853737	1.06096	1.04109
		3714	6126	31.226	30.8277	31.3969		31.1502				3714	31.1502	-0.273799	1.20899	1.18635
		3716	6126	31.2331	30.9728	31.1379		31.1146				3716	31.1146	-0.309379	1.23917	1.21597
		3721	6126	31.5841	31.3757	31.4151		31.4583				3721	31.4583	0.0342908	0.976512	0.958225
		3723	6126	31.6773	31.4573	31.4519		31.5288				3723	31.5288	0.104826	0.929917	0.912503
		3725	6126	32.4518	31.2683	31.4358		31.7186				3725	31.7186	0.294624	0.815285	0.800017
		3727	6126	30.8186	31.7213	31.9489		31.4963				3727	31.4963	0.0723208	0.951107	0.933296
		3730	6126	31.7766	32.1492	31.606		31.8439				3730	31.8439	0.419943	0.747454	0.733457
													31.424		1.01908	1	0.0660046
													6126(CT)	ΔCT	power	relative expression
	Stage2	5249	6126	31.7597	31.8661	31.5268		31.7175			Stage2	5249	31.7175	0.293555	0.815889	0.80061
		5259	6126	31.3341	31.5728	30.2462		31.051				5259	31.051	-0.372943	1.29499	1.27074
		5262	6126	31.6664	31.6778	30.9771		31.4404				5262	31.4404	0.0164298	0.988676	0.970162
		5266	6126	31.3207	31.8079	31.5968		31.5751				5266	31.5751	0.151149	0.900533	0.883669
		5320	6126	31.5773	31.4332	31.6592		31.5565				5320	31.5565	0.132564	0.912209	0.895127
		5343	6126	30.87	31.7532	30.6799		31.101				5343	31.101	-0.32295	1.25089	1.22746
		5364	6126	30.9555	31.3068	31.3017		31.188				5364	31.188	-0.235944	1.17768	1.15562
		5368	6126	30.7082	31.7341	31.052		31.1648				5368	31.1648	-0.259208	1.19682	1.17441
		5391	6126	31.3219	31.0298	31.3617		31.2378				5391	31.2378	-0.186164	1.13773	1.11643
		5394	6126	31.3514	31.8257	31.5385		31.5719				5394	31.5719	0.147885	0.902573	0.885671
													31.3604		1.0578	1.03799	0.0534425
													6126(CT)	ΔCT	power	relative expression
	Stage4	4454	6126	31.3885	29.9282	31.1624		30.8264			Stage4	4454	30.8264	-0.597616	1.51321	1.48488
		4554	6126	31.2495	27.9944	31.5285		30.2575				4554	30.2575	-1.16653	2.2447	2.20267
		4704	6126	32.1984	31.9138	31.6637		31.9253				4704	31.9253	0.501317	0.706462	0.693232
		4720	6126	31.4375	31.9442	31.611		31.6642				4720	31.6642	0.240265	0.84659	0.830736
		4938	6126	31.8966	31.4007	31.4766		31.5913				4938	31.5913	0.167328	0.890491	0.873815
		5187	6126	31.4028	31.7298	31.3151		31.4826				5187	31.4826	0.0585866	0.960204	0.942223
		5194	6126	31.8407	32.1145	31.9581		31.9711				5194	31.9711	0.54713	0.68438	0.671564
		5262	6126	32.3486	31.5679	31.4829		31.7998				5262	31.7998	0.3758	0.770678	0.756246
		5273	6126	32.211	31.6834	31.3575		31.7506				5273	31.7506	0.326672	0.797374	0.782442
		5369	6126	31.5714	31.3603	31.3733		31.435				5369	31.435	0.0110104	0.992397	0.973813
													31.4704		1.04065	1.02116	0.150346

## Sheet: 877-5p
Sample Name	Target Name	CT					average
benign	3663	877-5p	33.581	33.3277	31.682		32.8636				877-5p(CT)	ΔCT	power
	3669		32.4866	32.0376	33.6607		32.7283		DCIS	3678	32.354	0.0103124	0.992877	0.803729
	3670		32.2567	32.443	31.6974		32.1324			3683	33.9897	1.646	0.319526	0.258654
	3675		32.2463	32.4257	31.9978		32.2233			3687	34.807	2.46333	0.181328	0.146784
	3695		31.9332	32.0299	31.5946		31.8526			3714	32.3483	0.00460559	0.996813	0.806914
	3696		32.42	32.5746	31.8364		32.277			3716	31.0918	-1.25183	2.38144	1.92776
	3710		32.1052	32.2615	31.8031		32.0566			3721	31.7422	-0.601445	1.51724	1.22819
	3717		32.2555	32.8972	32.4365		32.5297			3723	31.6724	-0.671226	1.59243	1.28906
	3722		33.1048	32.5368	32.0633		32.5683			3725	31.9856	-0.358028	1.28167	1.03751
	3724		32.8741	32.2124	33.2112		32.7659			3727	31.5828	-0.760899	1.69455	1.37173
										3730	31.8629	-0.480812	1.39553	1.12967
DCIS	3678	877-5p	32.1307	32.4672	32.4641		32.354				32.3437		1.23534	1	0.166871
	3683		34.191	34.126	33.652		33.9897
	3687		35.392	34.713	34.316		34.807
	3714		31.6215	33.3311	32.0922		32.3483
	3716		31.1534	30.9509	31.1712		31.0918				877-5p(CT)	ΔCT	power
	3721		32.591	31.211	31.4247		31.7422		Stage2	5249	32.0803	-0.263357	1.20027	0.97161
	3723		31.0423	31.8453	32.1297		31.6724			5259	32.1583	-0.185411	1.13714	0.92051
	3725		32.141	31.9868	31.8291		31.9856			5262	31.7398	-0.603889	1.51981	1.23028
	3727		32.0649	30.1609	32.5225		31.5828			5266	31.7126	-0.631065	1.54871	1.25367
	3730		30.6226	32.5369	32.4291		31.8629			5320	31.658	-0.685674	1.60845	1.30203
										5343	32.163	-0.180689	1.13342	0.917501
Stage2	5249	877-5p	31.8741	32.2121	32.1548		32.0803			5364	32.3685	0.0248515	0.982922	0.79567
	5259		32.2584	31.4055	32.8108		32.1583			5368	32.3441	0.00043104	0.999701	0.809253
	5262		31.5013	31.2032	32.5148		31.7398			5391	32.7567	0.413064	0.751026	0.607952
	5266		32.1922	31.0712	31.8744		31.7126			5394	32.1493	-0.19433	1.14419	0.926217
	5320		32.6859	32.2018	30.0862		31.658				32.1131		1.20256	0.973469	0.0709283
	5343		32.4491	32.2769	31.7629		32.163
	5364		32.9858	31.6767	32.443		32.3685
	5368		32.3745	32.6197	32.0382		32.3441
	5391		32.4136	32.735	33.1217		32.7567				877-5p(CT)	ΔCT	power
	5394		32.2354	32.8814	31.3312		32.1493		Stage4	4454	31.967	-0.376696	1.29836	1.05102
										4554	33.682	1.33833	0.395479	0.320138
Stage4	4454	877-5p	32.0862	32.0166	31.7982		31.967			4704	34.084	1.74033	0.299301	0.242283
	4554		33.682	33.458	33.93		33.69			4720	32.1387	-0.205007	1.15269	0.933098
	4704		34.084	34.088	33.068		33.7467			4938	31.755	-0.588632	1.50382	1.21733
	4720		32.6425	31.3834	32.3901		32.1387			5187	31.688	-0.655687	1.57537	1.27525
	4938		30.8713	32.2289	32.1649		31.755			5194	31.8836	-0.460079	1.37562	1.11355
	5187		31.627	32.2736	31.1634		31.688			5262	31.6087	-0.734975	1.66437	1.3473
	5194		32.1295	32.2163	31.305		31.8836			5273	31.939	-0.404673	1.32379	1.0716
	5262		31.8194	31.9799	31.0269		31.6087			5369	32.1358	-0.207891	1.155	0.934965
	5273		32.1069	31.8736	31.8365		31.939				32.2882		1.17438	0.950654	0.13359
	5369		32.2512	31.7753	32.3809		32.1358
